# Supplementary material for: In Silico Prediction of Small Molecule-miRNA Associations Based on the HeteSim Algorithm
Source: Mol Ther Nucleic Acids. 2018 Dec 13;14:274–86. doi: 10.1016/j.omtn.2018.12.002 (PMC6348698; doi:10.1016/j.omtn.2018.12.002)
Supplement: Document S1. Table S1 — We applied HSSMMA to prioritize all the candidate miRNA-SM pairs based on all the known miRNA-SM associations in SM2miR database as training samples. This prediction result is released for further experimental validation and research. [file mmc1.xlsx]

## Sheet: Sheet1
SM	MiRNA	Scores
CID:451668	hsa-mir-203a	2.53424
CID:451668	hsa-mir-23a	2.51395
CID:451668	hsa-mir-15b	2.46181
CID:451668	hsa-let-7a-1	2.45364
CID:60750	hsa-mir-23a	2.43211
CID:9444	hsa-mir-106b	2.42223
CID:451668	hsa-let-7d	2.41348
CID:451668	hsa-mir-132	2.41059
CID:9444	hsa-mir-93	2.40911
CID:9444	hsa-mir-16-1	2.40476
CID:451668	hsa-mir-128-2	2.40392
CID:9444	hsa-mir-16-2	2.40148
CID:451668	hsa-mir-18a	2.39904
CID:9444	hsa-mir-210	2.39675
CID:451668	hsa-mir-128-1	2.3967
CID:9444	hsa-mir-15a	2.3925
CID:451668	hsa-let-7a-2	2.38899
CID:451668	hsa-mir-199a-2	2.3888
CID:451668	hsa-mir-92a-1	2.38819
CID:451668	hsa-let-7a-3	2.38539
CID:9444	hsa-mir-25	2.38252
CID:451668	hsa-mir-106a	2.38145
CID:3229	hsa-mir-24-1	2.38092
CID:451668	hsa-mir-26a-1	2.37827
CID:3385	hsa-mir-126	2.37772
CID:9444	hsa-mir-21	2.37682
CID:451668	hsa-let-7b	2.36966
CID:451668	hsa-let-7e	2.36937
CID:451668	hsa-mir-199a-1	2.3685
CID:451668	hsa-mir-152	2.36783
CID:3385	hsa-mir-181a-1	2.36643
CID:451668	hsa-mir-146a	2.36267
CID:3385	hsa-let-7b	2.35461
CID:36462	hsa-let-7f-1	2.35458
CID:5288826	hsa-mir-17	2.35457
CID:9444	hsa-let-7f-1	2.3533
CID:3229	hsa-let-7g	2.35317
CID:60750	hsa-mir-17	2.35266
CID:3229	hsa-let-7e	2.35061
CID:9444	hsa-mir-191	2.35056
CID:60750	hsa-mir-24-2	2.35039
CID:451668	hsa-mir-30e	2.34646
CID:451668	hsa-mir-26b	2.34017
CID:3385	hsa-mir-26a-1	2.3399
CID:3385	hsa-mir-155	2.33742
CID:451668	hsa-mir-342	2.33677
CID:5288826	hsa-let-7f-1	2.33497
CID:9444	hsa-mir-23b	2.33394
CID:451668	hsa-mir-200b	2.33226
CID:36462	hsa-mir-23b	2.3319
CID:3229	hsa-mir-320a	2.33146
CID:60750	hsa-mir-16-2	2.33062
CID:3385	hsa-mir-125b-1	2.32946
CID:9444	hsa-let-7g	2.32911
CID:451668	hsa-mir-181b-1	2.32864
CID:451668	hsa-mir-197	2.32703
CID:3229	hsa-mir-27a	2.32621
CID:36462	hsa-mir-128-2	2.32492
CID:9444	hsa-mir-320a	2.32454
CID:5757	hsa-mir-16-1	2.32418
CID:451668	hsa-mir-30a	2.32358
CID:3385	hsa-mir-125b-2	2.32207
CID:36462	hsa-mir-128-1	2.32199
CID:3385	hsa-mir-324	2.32035
CID:3229	hsa-mir-17	2.32026
CID:9444	hsa-mir-125a	2.31947
CID:5288826	hsa-let-7g	2.31803
CID:3229	hsa-let-7d	2.31412
CID:3229	hsa-mir-15b	2.31327
CID:451668	hsa-mir-7-1	2.31262
CID:451668	hsa-mir-149	2.31108
CID:36462	hsa-mir-23a	2.31086
CID:9444	hsa-mir-214	2.31039
CID:3229	hsa-let-7f-1	2.31031
CID:5288826	hsa-mir-126	2.31006
CID:451668	hsa-mir-200c	2.30992
CID:5288826	hsa-mir-27a	2.30981
CID:4091	hsa-mir-128-2	2.30789
CID:60750	hsa-mir-126	2.30782
CID:36462	hsa-mir-146a	2.30698
CID:3229	hsa-mir-132	2.30576
CID:3385	hsa-mir-181b-1	2.30566
CID:9444	hsa-mir-24-1	2.30505
CID:3385	hsa-mir-181a-2	2.30429
CID:9444	hsa-mir-31	2.30376
CID:4091	hsa-mir-128-1	2.30366
CID:5288826	hsa-let-7a-1	2.30311
CID:3229	hsa-mir-23b	2.30257
CID:451668	hsa-mir-181b-2	2.29478
CID:36462	hsa-mir-16-1	2.29441
CID:3385	hsa-let-7i	2.29439
CID:5757	hsa-mir-320a	2.29254
CID:9444	hsa-mir-182	2.29223
CID:451668	hsa-mir-423	2.29197
CID:451668	hsa-mir-7-3	2.29158
CID:5757	hsa-mir-16-2	2.29156
CID:451668	hsa-mir-30c-1	2.29123
CID:451668	hsa-mir-92a-2	2.28934
CID:9444	hsa-mir-181a-1	2.28897
CID:3385	hsa-mir-181b-2	2.28886
CID:451668	hsa-mir-133a-1	2.28761
CID:3229	hsa-mir-27b	2.2873
CID:5757	hsa-mir-24-1	2.28582
CID:9444	hsa-mir-126	2.28545
CID:36462	hsa-mir-16-2	2.28526
CID:60750	hsa-mir-23b	2.28496
CID:9444	hsa-mir-378a	2.28485
CID:5288826	hsa-mir-128-2	2.2842
CID:451668	hsa-mir-9-1	2.28382
CID:60750	hsa-let-7a-2	2.28302
CID:4091	hsa-mir-21	2.28231
CID:5288826	hsa-mir-128-1	2.27996
CID:451668	hsa-mir-194-1	2.27914
CID:3229	hsa-mir-191	2.2788
CID:60750	hsa-mir-125a	2.27773
CID:451668	hsa-mir-26a-2	2.27768
CID:60750	hsa-mir-15b	2.27665
CID:60750	hsa-mir-203a	2.27639
CID:60750	hsa-mir-125b-1	2.27596
CID:451668	hsa-mir-7-2	2.27583
CID:451668	hsa-mir-224	2.27506
CID:3229	hsa-mir-197	2.27463
CID:60750	hsa-let-7a-3	2.27455
CID:451668	hsa-mir-9-2	2.27445
CID:60750	hsa-mir-30e	2.27444
CID:60750	hsa-mir-152	2.27436
CID:3229	hsa-mir-149	2.27331
CID:60750	hsa-mir-20a	2.27224
CID:60750	hsa-mir-125b-2	2.27149
CID:3385	hsa-mir-146a	2.27102
CID:451668	hsa-mir-141	2.27014
CID:451668	hsa-mir-151a	2.26932
CID:5288826	hsa-mir-210	2.26914
CID:60750	hsa-let-7f-1	2.26888
CID:451668	hsa-mir-143	2.26888
CID:5288826	hsa-mir-106b	2.26885
CID:5288826	hsa-mir-15a	2.26779
CID:3385	hsa-mir-34a	2.26723
CID:3229	hsa-mir-200b	2.26716
CID:3229	hsa-mir-210	2.26681
CID:451668	hsa-mir-10a	2.26561
CID:3229	hsa-mir-342	2.26545
CID:3229	hsa-mir-155	2.26518
CID:60750	hsa-mir-106b	2.2651
CID:446220	hsa-mir-128-1	2.26462
CID:446220	hsa-mir-128-2	2.26448
CID:3385	hsa-mir-205	2.26235
CID:3229	hsa-mir-26b	2.26206
CID:60750	hsa-mir-27b	2.26127
CID:3229	hsa-mir-106b	2.26121
CID:451668	hsa-mir-19b-1	2.26112
CID:36462	hsa-mir-199a-1	2.26107
CID:451668	hsa-mir-124-1	2.26023
CID:5288826	hsa-mir-27b	2.25964
CID:9444	hsa-mir-27a	2.25949
CID:5288826	hsa-mir-93	2.25926
CID:3229	hsa-mir-24-2	2.25919
CID:60750	hsa-mir-199a-1	2.25768
CID:9444	hsa-mir-130a	2.25726
CID:451668	hsa-mir-9-3	2.257
CID:60750	hsa-mir-25	2.25627
CID:5288826	hsa-let-7a-2	2.25603
CID:9444	hsa-mir-24-2	2.25566
CID:60750	hsa-mir-200b	2.25515
CID:3229	hsa-mir-15a	2.2549
CID:36462	hsa-let-7d	2.25415
CID:5288826	hsa-mir-125a	2.2539
CID:60750	hsa-mir-93	2.25388
CID:60750	hsa-let-7g	2.25334
CID:5288826	hsa-mir-25	2.25282
CID:3385	hsa-mir-107	2.25266
CID:9444	hsa-let-7i	2.25253
CID:451668	hsa-mir-150	2.25191
CID:5288826	hsa-let-7a-3	2.2518
CID:4091	hsa-let-7i	2.25153
CID:9444	hsa-mir-34a	2.25101
CID:3229	hsa-mir-182	2.25069
CID:60750	hsa-mir-92a-1	2.24994
CID:9444	hsa-mir-27b	2.24975
CID:5280961	hsa-mir-27b	2.24931
CID:60750	hsa-mir-106a	2.24908
CID:3385	hsa-mir-103a-1	2.24905
CID:451668	hsa-mir-221	2.24905
CID:5288826	hsa-mir-182	2.24842
CID:5288826	hsa-let-7i	2.24827
CID:3229	hsa-mir-25	2.24812
CID:60750	hsa-mir-15a	2.2475
CID:3229	hsa-mir-20a	2.24704
CID:451668	hsa-mir-486	2.24616
CID:451668	hsa-mir-124-2	2.24511
CID:451668	hsa-mir-124-3	2.24511
CID:4091	hsa-mir-146a	2.24483
CID:3229	hsa-mir-93	2.24451
CID:60750	hsa-mir-191	2.24446
CID:451668	hsa-let-7c	2.24386
CID:3385	hsa-mir-409	2.24274
CID:60750	hsa-mir-182	2.24261
CID:5757	hsa-mir-181a-1	2.24129
CID:446220	hsa-mir-21	2.24123
CID:3229	hsa-mir-203a	2.24112
CID:60750	hsa-mir-31	2.24075
CID:5288826	hsa-mir-20a	2.24011
CID:3385	hsa-mir-26a-2	2.23979
CID:4091	hsa-mir-23a	2.23956
CID:60750	hsa-mir-18a	2.23831
CID:3385	hsa-let-7c	2.23816
CID:9444	hsa-mir-20b	2.23693
CID:5757	hsa-mir-26a-1	2.23584
CID:5288826	hsa-let-7d	2.23527
CID:5288826	hsa-let-7e	2.23467
CID:36462	hsa-mir-125a	2.23441
CID:3385	hsa-mir-373	2.23409
CID:36462	hsa-mir-17	2.23389
CID:5073	hsa-mir-373	2.23282
CID:3385	hsa-mir-124-1	2.23262
CID:451668	hsa-mir-135b	2.23215
CID:2578	hsa-mir-200b	2.23187
CID:60750	hsa-mir-210	2.23186
CID:3385	hsa-mir-22	2.23181
CID:60750	hsa-let-7e	2.23056
CID:4091	hsa-mir-16-1	2.22971
CID:5288826	hsa-mir-203a	2.22969
CID:451668	hsa-mir-205	2.22926
CID:3385	hsa-mir-345	2.22915
CID:3385	hsa-mir-212	2.22891
CID:60750	hsa-mir-30a	2.22888
CID:5757	hsa-mir-106b	2.22888
CID:451668	hsa-mir-222	2.22837
CID:451668	hsa-mir-1-2	2.22804
CID:451668	hsa-mir-185	2.22754
CID:9444	hsa-mir-302c	2.22735
CID:9444	hsa-mir-29a	2.2271
CID:3385	hsa-mir-139	2.22663
CID:4091	hsa-mir-199a-2	2.22619
CID:5757	hsa-mir-132	2.22606
CID:3385	hsa-mir-1-2	2.22605
CID:9444	hsa-mir-107	2.22589
CID:36462	hsa-mir-7-1	2.22575
CID:36462	hsa-mir-31	2.22553
CID:36462	hsa-mir-27b	2.22536
CID:9444	hsa-mir-103a-1	2.22515
CID:60750	hsa-mir-7-1	2.22469
CID:3385	hsa-mir-194-1	2.2246
CID:60852	hsa-mir-224	2.22432
CID:5288826	hsa-mir-31	2.22428
CID:3385	hsa-mir-124-2	2.22402
CID:3385	hsa-mir-124-3	2.22402
CID:3385	hsa-mir-337	2.22366
CID:5757	hsa-mir-155	2.22365
CID:5288826	hsa-mir-200b	2.22286
CID:451668	hsa-mir-30c-2	2.22276
CID:5288826	hsa-mir-181a-1	2.22258
CID:4091	hsa-mir-126	2.22245
CID:5288826	hsa-mir-29a	2.22181
CID:3385	hsa-mir-9-1	2.22173
CID:5757	hsa-mir-106a	2.22099
CID:36462	hsa-mir-199a-2	2.22067
CID:60852	hsa-mir-10a	2.22063
CID:3229	hsa-mir-133a-1	2.22036
CID:5757	hsa-mir-15a	2.22013
CID:9444	hsa-mir-30b	2.21991
CID:60750	hsa-mir-19a	2.21939
CID:60750	hsa-let-7i	2.21908
CID:36462	hsa-mir-27a	2.21882
CID:5288826	hsa-let-7b	2.21874
CID:3385	hsa-mir-9-2	2.21842
CID:3385	hsa-mir-29b-1	2.21821
CID:60852	hsa-mir-151a	2.21779
CID:3385	hsa-mir-29b-2	2.21771
CID:60838	hsa-mir-142	2.21738
CID:60852	hsa-mir-135b	2.21734
CID:3229	hsa-mir-92a-1	2.21705
CID:5757	hsa-mir-93	2.21639
CID:36462	hsa-mir-126	2.21582
CID:5757	hsa-mir-92a-1	2.21546
CID:36462	hsa-mir-30a	2.21541
CID:5288826	hsa-mir-199a-2	2.21474
CID:451668	hsa-mir-373	2.21455
CID:5757	hsa-mir-22	2.21419
CID:9444	hsa-mir-181a-2	2.21416
CID:60750	hsa-mir-7-3	2.21352
CID:5757	hsa-mir-25	2.2131
CID:36462	hsa-mir-7-3	2.21114
CID:9444	hsa-mir-29b-1	2.21105
CID:60852	hsa-mir-486	2.21088
CID:5757	hsa-mir-20a	2.20928
CID:451668	hsa-mir-324	2.20901
CID:60750	hsa-mir-124-1	2.20872
CID:451668	hsa-mir-409	2.2086
CID:60852	hsa-mir-185	2.20777
CID:5757	hsa-mir-34a	2.20762
CID:36462	hsa-mir-200b	2.20682
CID:9444	hsa-mir-155	2.20624
CID:3385	hsa-mir-30c-1	2.20547
CID:3385	hsa-mir-9-3	2.20539
CID:3229	hsa-mir-200c	2.20522
CID:446220	hsa-mir-27a	2.2041
CID:3229	hsa-mir-106a	2.20362
CID:36462	hsa-mir-203a	2.2035
CID:3385	hsa-mir-193b	2.2031
CID:3229	hsa-mir-222	2.20288
CID:9444	hsa-mir-29b-2	2.20285
CID:5288826	hsa-mir-30e	2.20269
CID:446220	hsa-let-7b	2.20256
CID:3229	hsa-let-7c	2.20251
CID:5757	hsa-mir-152	2.20248
CID:60750	hsa-mir-124-2	2.20166
CID:60750	hsa-mir-124-3	2.20166
CID:5288826	hsa-mir-30b	2.20072
CID:60750	hsa-mir-146a	2.20029
CID:3385	hsa-mir-346	2.20001
CID:446220	hsa-mir-126	2.19976
CID:36462	hsa-mir-7-2	2.19961
CID:3229	hsa-mir-19a	2.19944
CID:446220	hsa-let-7a-1	2.1989
CID:36462	hsa-mir-143	2.19755
CID:60750	hsa-mir-7-2	2.19687
CID:2733526	hsa-mir-194-2	2.19645
CID:451668	hsa-mir-133a-2	2.19618
CID:60750	hsa-mir-92a-2	2.19575
CID:3229	hsa-mir-107	2.19565
CID:4091	hsa-let-7d	2.19506
CID:3385	hsa-mir-143	2.19449
CID:451668	hsa-mir-337	2.1942
CID:9444	hsa-mir-22	2.19336
CID:36462	hsa-mir-200c	2.19269
CID:5288826	hsa-mir-197	2.19268
CID:60750	hsa-mir-200c	2.19237
CID:3229	hsa-mir-92a-2	2.19196
CID:3385	hsa-mir-20b	2.19165
CID:3229	hsa-mir-29a	2.19153
CID:2733526	hsa-mir-194-1	2.19126
CID:451668	hsa-mir-195	2.19092
CID:60750	hsa-mir-26a-2	2.19047
CID:9444	hsa-mir-28	2.19032
CID:3385	hsa-mir-30b	2.18868
CID:5288826	hsa-mir-92a-1	2.18855
CID:3385	hsa-mir-193a	2.18853
CID:4091	hsa-mir-205	2.18833
CID:36462	hsa-mir-191	2.18717
CID:5288826	hsa-mir-199a-1	2.18709
CID:451668	hsa-mir-139	2.18615
CID:5288826	hsa-mir-152	2.18593
CID:5757	hsa-mir-191	2.18582
CID:3229	hsa-mir-103a-1	2.18546
CID:36462	hsa-mir-107	2.18471
CID:4091	hsa-mir-199a-1	2.18309
CID:4091	hsa-mir-143	2.18263
CID:3385	hsa-mir-145	2.18183
CID:451668	hsa-mir-483	2.18126
CID:36462	hsa-mir-103a-1	2.18116
CID:5757	hsa-mir-125b-1	2.18103
CID:9444	hsa-mir-424	2.1809
CID:5757	hsa-mir-24-2	2.18082
CID:60750	hsa-mir-22	2.17985
CID:9444	hsa-mir-23a	2.1796
CID:3385	hsa-mir-129-2	2.17923
CID:60750	hsa-mir-107	2.1791
CID:60750	hsa-mir-26b	2.17902
CID:3229	hsa-mir-10a	2.17869
CID:60750	hsa-mir-151a	2.17854
CID:60750	hsa-mir-423	2.1785
CID:60750	hsa-mir-10a	2.17825
CID:60750	hsa-mir-224	2.17791
CID:36462	hsa-mir-152	2.17694
CID:3229	hsa-mir-151a	2.17648
CID:5757	hsa-mir-26a-2	2.17601
CID:5757	hsa-mir-125b-2	2.17553
CID:5757	hsa-mir-182	2.17528
CID:3385	hsa-mir-299	2.1748
CID:3229	hsa-mir-224	2.17428
CID:60750	hsa-mir-34a	2.17422
CID:451668	hsa-mir-99b	2.1741
CID:4091	hsa-mir-16-2	2.17339
CID:36462	hsa-mir-30e	2.17293
CID:5288826	hsa-mir-106a	2.1721
CID:3385	hsa-mir-204	2.17184
CID:451668	hsa-mir-345	2.1718
CID:60852	hsa-mir-483	2.17159
CID:60750	hsa-mir-9-1	2.17129
CID:451668	hsa-mir-375	2.17073
CID:60750	hsa-mir-103a-1	2.17053
CID:60750	hsa-mir-9-2	2.17009
CID:60852	hsa-mir-149	2.16979
CID:9444	hsa-mir-193a	2.16957
CID:5288826	hsa-mir-181a-2	2.1692
CID:451668	hsa-mir-1-1	2.16914
CID:446220	hsa-mir-16-1	2.16911
CID:4091	hsa-mir-15b	2.1687
CID:5288826	hsa-mir-424	2.16802
CID:36462	hsa-mir-24-1	2.16795
CID:3385	hsa-mir-424	2.16757
CID:5288826	hsa-mir-342	2.16725
CID:60750	hsa-mir-193b	2.16668
CID:4091	hsa-mir-7-1	2.16602
CID:3385	hsa-mir-186	2.16573
CID:5757	hsa-mir-30e	2.16563
CID:5757	hsa-mir-29a	2.16464
CID:3385	hsa-mir-28	2.16418
CID:60750	hsa-mir-29a	2.16293
CID:3229	hsa-mir-1-2	2.16276
CID:10635	hsa-mir-16-1	2.1625
CID:36462	hsa-mir-181b-1	2.16243
CID:5288826	hsa-mir-124-1	2.16239
CID:5288826	hsa-mir-7-1	2.16225
CID:451668	hsa-mir-29c	2.16196
CID:3385	hsa-mir-339	2.16143
CID:5288826	hsa-mir-29b-2	2.16141
CID:451668	hsa-mir-212	2.16124
CID:60852	hsa-mir-342	2.16104
CID:5288826	hsa-mir-19a	2.16093
CID:5288826	hsa-mir-29b-1	2.16081
CID:5288826	hsa-mir-30a	2.16062
CID:10635	hsa-mir-16-2	2.16042
CID:5288826	hsa-mir-22	2.16013
CID:5757	hsa-mir-197	2.16011
CID:3385	hsa-mir-96	2.16
CID:60838	hsa-mir-455	2.15891
CID:36462	hsa-mir-210	2.15888
CID:3229	hsa-mir-423	2.15878
CID:5757	hsa-mir-199a-2	2.15829
CID:5311	hsa-mir-23a	2.15808
CID:5311	hsa-mir-21	2.15777
CID:60750	hsa-mir-30c-1	2.15731
CID:5288826	hsa-mir-124-2	2.15723
CID:5288826	hsa-mir-124-3	2.15723
CID:4091	hsa-mir-152	2.15715
CID:9444	hsa-mir-15b	2.15709
CID:451668	hsa-mir-365a	2.1569
CID:60750	hsa-mir-135b	2.15686
CID:5757	hsa-mir-181a-2	2.15679
CID:451668	hsa-mir-146b	2.15668
CID:5757	hsa-mir-125a	2.15663
CID:3229	hsa-mir-34a	2.15663
CID:4091	hsa-mir-7-3	2.15603
CID:5757	hsa-mir-194-1	2.15554
CID:3385	hsa-mir-328	2.1554
CID:5288826	hsa-mir-34a	2.15528
CID:60852	hsa-mir-365a	2.15506
CID:3385	hsa-mir-214	2.15502
CID:5288826	hsa-mir-149	2.15482
CID:60750	hsa-mir-185	2.15417
CID:3229	hsa-mir-135b	2.15401
CID:5757	hsa-mir-26b	2.15397
CID:60750	hsa-mir-486	2.15334
CID:3229	hsa-mir-486	2.15334
CID:451668	hsa-mir-96	2.15333
CID:5288826	hsa-mir-200c	2.15248
CID:451668	hsa-mir-10b	2.15239
CID:9444	hsa-let-7a-1	2.15194
CID:5757	hsa-mir-345	2.15187
CID:3385	hsa-mir-195	2.15178
CID:3385	hsa-mir-187	2.15168
CID:3229	hsa-mir-185	2.15118
CID:4091	hsa-let-7e	2.1511
CID:60750	hsa-mir-29b-1	2.15101
CID:3229	hsa-mir-324	2.15091
CID:4091	hsa-let-7g	2.15072
CID:60750	hsa-mir-29b-2	2.15069
CID:451668	hsa-mir-196a-1	2.15067
CID:5288826	hsa-mir-7-3	2.15062
CID:3385	hsa-mir-99b	2.15025
CID:451668	hsa-mir-346	2.15018
CID:3229	hsa-mir-145	2.14998
CID:60852	hsa-mir-147a	2.14983
CID:3385	hsa-mir-326	2.14897
CID:60750	hsa-mir-96	2.14841
CID:5311	hsa-mir-16-1	2.14836
CID:3385	hsa-mir-154	2.14811
CID:5757	hsa-mir-181b-1	2.14678
CID:36462	hsa-mir-320a	2.14674
CID:451668	hsa-mir-199b	2.14614
CID:36462	hsa-mir-181b-2	2.14589
CID:5288826	hsa-mir-92a-2	2.14535
CID:3229	hsa-mir-22	2.1452
CID:3229	hsa-mir-30c-1	2.14492
CID:5757	hsa-mir-31	2.1441
CID:4091	hsa-mir-7-2	2.14373
CID:60750	hsa-mir-143	2.14354
CID:3385	hsa-mir-99a	2.14336
CID:60750	hsa-mir-9-3	2.14313
CID:3385	hsa-mir-181d	2.14308
CID:446220	hsa-mir-181b-2	2.14302
CID:5757	hsa-mir-181b-2	2.14274
CID:4091	hsa-mir-30e	2.14257
CID:451668	hsa-mir-99a	2.14203
CID:446220	hsa-let-7i	2.14175
CID:60852	hsa-mir-210	2.14173
CID:451668	hsa-mir-34b	2.14161
CID:446220	hsa-mir-181b-1	2.14078
CID:60750	hsa-mir-222	2.14051
CID:3385	hsa-mir-30c-2	2.14016
CID:451668	hsa-mir-200a	2.13945
CID:446220	hsa-mir-1-2	2.13939
CID:5280961	hsa-let-7f-1	2.1382
CID:3385	hsa-mir-29c	2.13776
CID:3385	hsa-mir-378a	2.13673
CID:60750	hsa-mir-133a-2	2.13648
CID:5311	hsa-mir-320a	2.13633
CID:5288826	hsa-mir-7-2	2.13584
CID:451668	hsa-mir-335	2.13581
CID:5288826	hsa-mir-18a	2.13563
CID:3385	hsa-mir-330	2.13514
CID:3229	hsa-mir-30b	2.13511
CID:4091	hsa-mir-124-1	2.13426
CID:5757	hsa-mir-210	2.13417
CID:3385	hsa-mir-211	2.13376
CID:451668	hsa-mir-147a	2.13373
CID:5757	hsa-mir-373	2.13339
CID:5757	hsa-mir-375	2.13311
CID:451668	hsa-mir-130b	2.13285
CID:3385	hsa-mir-196a-1	2.13273
CID:3385	hsa-mir-372	2.13239
CID:3385	hsa-mir-199b	2.13236
CID:60750	hsa-mir-501	2.13223
CID:5311	hsa-mir-27a	2.13178
CID:3385	hsa-mir-221	2.13088
CID:5288826	hsa-mir-10a	2.13057
CID:3385	hsa-mir-217	2.13041
CID:3229	hsa-mir-141	2.13015
CID:9444	hsa-mir-193b	2.12974
CID:5073	hsa-mir-345	2.12935
CID:4091	hsa-let-7f-1	2.12829
CID:451668	hsa-mir-302b	2.12721
CID:5757	hsa-mir-324	2.12718
CID:451668	hsa-mir-328	2.1271
CID:3385	hsa-mir-146b	2.12706
CID:36462	hsa-let-7c	2.12703
CID:451668	hsa-mir-196a-2	2.12691
CID:4091	hsa-mir-139	2.12658
CID:36462	hsa-mir-181a-1	2.12651
CID:60750	hsa-mir-193a	2.12636
CID:4091	hsa-mir-124-2	2.12626
CID:4091	hsa-mir-124-3	2.12626
CID:4091	hsa-mir-99a	2.12547
CID:60852	hsa-mir-199a-2	2.125
CID:60750	hsa-mir-30b	2.12462
CID:5288826	hsa-mir-486	2.12443
CID:4091	hsa-mir-125b-1	2.1239
CID:446220	hsa-mir-18a	2.12307
CID:60750	hsa-mir-141	2.12259
CID:60852	hsa-mir-199a-1	2.1224
CID:4091	hsa-mir-212	2.12194
CID:451668	hsa-mir-98	2.12163
CID:60750	hsa-mir-145	2.12136
CID:60852	hsa-mir-20a	2.12132
CID:5288826	hsa-mir-193a	2.12115
CID:9444	hsa-let-7e	2.12111
CID:446220	hsa-mir-205	2.12088
CID:9444	hsa-let-7a-2	2.12072
CID:446220	hsa-mir-199a-2	2.12066
CID:5288826	hsa-mir-224	2.1206
CID:3385	hsa-mir-101-1	2.12039
CID:36462	hsa-mir-18a	2.11996
CID:60750	hsa-mir-147a	2.11899
CID:5288826	hsa-mir-151a	2.1184
CID:5757	hsa-mir-18a	2.11822
CID:9444	hsa-mir-181d	2.11814
CID:3385	hsa-mir-375	2.11796
CID:9444	hsa-mir-92a-1	2.11783
CID:36462	hsa-mir-24-2	2.11779
CID:10635	hsa-mir-126	2.11778
CID:3385	hsa-mir-122	2.11769
CID:5311	hsa-mir-128-2	2.11757
CID:3385	hsa-mir-34b	2.11746
CID:4091	hsa-mir-17	2.11733
CID:9444	hsa-let-7a-3	2.11722
CID:5288826	hsa-mir-9-2	2.11712
CID:5311	hsa-mir-128-1	2.11692
CID:10635	hsa-mir-320a	2.11645
CID:5311	hsa-mir-181a-1	2.11642
CID:60750	hsa-mir-424	2.11634
CID:5757	hsa-mir-149	2.116
CID:5288826	hsa-mir-9-1	2.11592
CID:4091	hsa-mir-203a	2.11557
CID:4091	hsa-mir-30a	2.11556
CID:3229	hsa-mir-9-2	2.11553
CID:3229	hsa-mir-194-1	2.11548
CID:4091	hsa-mir-125b-2	2.11543
CID:3385	hsa-mir-196a-2	2.11536
CID:3229	hsa-mir-337	2.11484
CID:3385	hsa-mir-130b	2.11464
CID:5311	hsa-mir-16-2	2.1146
CID:3229	hsa-mir-9-1	2.11396
CID:4091	hsa-mir-181b-1	2.11392
CID:4091	hsa-mir-199b	2.11382
CID:451668	hsa-mir-194-2	2.11377
CID:3385	hsa-mir-130a	2.11374
CID:5757	hsa-mir-342	2.11238
CID:60750	hsa-mir-483	2.11233
CID:36462	hsa-mir-423	2.11205
CID:5757	hsa-mir-199a-1	2.11193
CID:36462	hsa-mir-181a-2	2.11188
CID:5311	hsa-mir-324	2.11183
CID:4091	hsa-mir-122	2.11178
CID:451668	hsa-mir-122	2.11127
CID:5288826	hsa-mir-193b	2.11123
CID:3229	hsa-mir-345	2.11113
CID:5311	hsa-mir-27b	2.11113
CID:3229	hsa-mir-409	2.11111
CID:5311	hsa-mir-15b	2.11076
CID:451668	hsa-mir-204	2.11064
CID:5288826	hsa-mir-133a-1	2.10999
CID:5790	hsa-mir-142	2.10996
CID:3229	hsa-mir-373	2.10974
CID:5288826	hsa-mir-409	2.10972
CID:446220	hsa-mir-17	2.10966
CID:9444	hsa-mir-494	2.10939
CID:5288826	hsa-mir-143	2.10928
CID:5311	hsa-mir-203a	2.10922
CID:451668	hsa-mir-186	2.10889
CID:5757	hsa-mir-92a-2	2.10856
CID:4091	hsa-mir-181b-2	2.10845
CID:5757	hsa-mir-193b	2.10778
CID:5757	hsa-mir-29b-2	2.1073
CID:5311	hsa-let-7a-1	2.10718
CID:448537	hsa-mir-27a	2.1068
CID:5757	hsa-mir-29b-1	2.10677
CID:3385	hsa-mir-150	2.10674
CID:3385	hsa-mir-1-1	2.10664
CID:60750	hsa-mir-99a	2.10657
CID:5757	hsa-mir-195	2.1062
CID:36462	hsa-mir-20a	2.10617
CID:446220	hsa-mir-212	2.10577
CID:3229	hsa-mir-133a-2	2.10564
CID:3385	hsa-mir-500a	2.10511
CID:451668	hsa-mir-542	2.10506
CID:446220	hsa-let-7f-1	2.10505
CID:446220	hsa-mir-139	2.10473
CID:36462	hsa-mir-132	2.1045
CID:2733526	hsa-mir-146b	2.10434
CID:5757	hsa-mir-346	2.10368
CID:5757	hsa-mir-30a	2.10337
CID:9444	hsa-mir-152	2.10319
CID:5757	hsa-mir-20b	2.10313
CID:36462	hsa-mir-26a-1	2.10312
CID:451668	hsa-mir-218-2	2.10307
CID:60750	hsa-mir-199b	2.10294
CID:448537	hsa-mir-21	2.10284
CID:5288826	hsa-mir-1-2	2.10273
CID:451668	hsa-mir-129-2	2.10264
CID:451668	hsa-mir-497	2.1021
CID:3385	hsa-mir-10b	2.10168
CID:3385	hsa-mir-200a	2.10148
CID:451668	hsa-mir-101-1	2.10142
CID:5311	hsa-mir-152	2.1014
CID:5073	hsa-mir-194-1	2.10135
CID:10635	hsa-mir-17	2.10126
CID:3385	hsa-mir-335	2.101
CID:451668	hsa-mir-339	2.10068
CID:451668	hsa-mir-382	2.10066
CID:5288826	hsa-mir-9-3	2.1006
CID:5288826	hsa-mir-222	2.10004
CID:36462	hsa-mir-106b	2.09961
CID:2733526	hsa-mir-196a-1	2.09909
CID:446220	hsa-mir-337	2.09881
CID:60750	hsa-mir-99b	2.09842
CID:4091	hsa-mir-1-2	2.0983
CID:3229	hsa-mir-483	2.09767
CID:36462	hsa-mir-30b	2.09747
CID:5288826	hsa-mir-337	2.09725
CID:3385	hsa-mir-302c	2.09724
CID:3229	hsa-mir-129-2	2.09669
CID:2578	hsa-let-7a-2	2.09669
CID:5757	hsa-mir-423	2.09647
CID:5288826	hsa-mir-185	2.09624
CID:36462	hsa-mir-30c-2	2.09594
CID:10635	hsa-mir-181a-1	2.09591
CID:5288826	hsa-let-7c	2.0957
CID:5311	hsa-mir-26a-1	2.09555
CID:451668	hsa-mir-299	2.09553
CID:4091	hsa-mir-23b	2.09538
CID:5757	hsa-mir-19a	2.09419
CID:3385	hsa-mir-497	2.09406
CID:4091	hsa-mir-27a	2.0935
CID:9444	hsa-mir-199a-1	2.09346
CID:4091	hsa-mir-31	2.0933
CID:36462	hsa-mir-93	2.093
CID:60852	hsa-mir-7-1	2.09283
CID:60838	hsa-mir-431	2.09282
CID:3229	hsa-mir-424	2.09277
CID:2578	hsa-let-7a-3	2.09261
CID:5757	hsa-mir-99b	2.09237
CID:9444	hsa-mir-106a	2.09233
CID:5757	hsa-mir-7-1	2.09222
CID:4091	hsa-mir-181a-1	2.09208
CID:3385	hsa-mir-190a	2.09189
CID:36462	hsa-mir-424	2.09183
CID:5381226	hsa-mir-376a-1	2.0916
CID:3229	hsa-mir-34b	2.09147
CID:2733526	hsa-mir-196a-2	2.09118
CID:4091	hsa-mir-125a	2.09111
CID:3229	hsa-mir-204	2.09101
CID:451668	hsa-mir-211	2.09084
CID:60750	hsa-mir-28	2.09083
CID:5311	hsa-let-7d	2.09074
CID:10635	hsa-mir-125b-1	2.09072
CID:3385	hsa-mir-542	2.09068
CID:3385	hsa-mir-494	2.0901
CID:5311	hsa-mir-25	2.09006
CID:3229	hsa-mir-9-3	2.08987
CID:5288826	hsa-mir-135b	2.08972
CID:5757	hsa-mir-181d	2.08969
CID:5311	hsa-mir-20a	2.08967
CID:60750	hsa-mir-34b	2.08952
CID:10635	hsa-mir-23b	2.08939
CID:10635	hsa-mir-125b-2	2.08923
CID:60852	hsa-mir-197	2.08865
CID:3385	hsa-mir-140	2.08855
CID:5757	hsa-mir-146b	2.0884
CID:5757	hsa-mir-7-3	2.08838
CID:36462	hsa-mir-124-1	2.08834
CID:60750	hsa-mir-365a	2.08832
CID:2733526	hsa-mir-195	2.08832
CID:5311	hsa-mir-93	2.08824
CID:5311	hsa-mir-106b	2.08822
CID:10635	hsa-mir-107	2.08817
CID:10635	hsa-mir-15a	2.08791
CID:36462	hsa-mir-151a	2.08783
CID:3385	hsa-mir-206	2.08724
CID:446220	hsa-mir-24-1	2.08701
CID:10635	hsa-mir-106b	2.0865
CID:3385	hsa-mir-194-2	2.08638
CID:36462	hsa-mir-15a	2.0862
CID:5757	hsa-mir-133a-1	2.08611
CID:60750	hsa-mir-101-1	2.08609
CID:3229	hsa-mir-28	2.08604
CID:5757	hsa-mir-222	2.08579
CID:2995	hsa-let-7d	2.08563
CID:3385	hsa-mir-202	2.08537
CID:3229	hsa-mir-186	2.08535
CID:448537	hsa-mir-24-1	2.08504
CID:5757	hsa-mir-193a	2.08493
CID:4091	hsa-mir-18a	2.08472
CID:5311	hsa-mir-346	2.08464
CID:3385	hsa-mir-218-2	2.08449
CID:4212	hsa-mir-23a	2.08435
CID:60852	hsa-mir-7-3	2.08426
CID:3229	hsa-mir-328	2.08411
CID:36462	hsa-mir-124-2	2.08409
CID:36462	hsa-mir-124-3	2.08409
CID:5311	hsa-mir-23b	2.084
CID:60750	hsa-mir-122	2.08397
CID:5757	hsa-mir-205	2.08394
CID:36462	hsa-mir-10a	2.0839
CID:5288826	hsa-mir-214	2.08359
CID:36462	hsa-mir-486	2.0834
CID:451668	hsa-mir-422a	2.08326
CID:5757	hsa-mir-196a-1	2.08321
CID:3229	hsa-mir-30c-2	2.08307
CID:5288826	hsa-mir-378a	2.08301
CID:5288826	hsa-mir-663a	2.08284
CID:3229	hsa-mir-299	2.08283
CID:5757	hsa-mir-28	2.08268
CID:3229	hsa-mir-638	2.08256
CID:446220	hsa-mir-211	2.08249
CID:446220	hsa-mir-409	2.08248
CID:36462	hsa-mir-1-1	2.08234
CID:3385	hsa-mir-101-2	2.08171
CID:60750	hsa-mir-190a	2.08168
CID:5757	hsa-mir-221	2.08168
CID:60852	hsa-mir-92a-2	2.08166
CID:5311	hsa-mir-15a	2.08147
CID:60750	hsa-mir-29c	2.08126
CID:451668	hsa-mir-663a	2.08113
CID:5288826	hsa-mir-483	2.08101
CID:3385	hsa-mir-98	2.08092
CID:2733526	hsa-mir-370	2.08063
CID:2733526	hsa-mir-497	2.08051
CID:3229	hsa-mir-339	2.08046
CID:60823	hsa-mir-26b	2.08014
CID:10635	hsa-mir-25	2.07984
CID:5757	hsa-mir-7-2	2.07959
CID:2733526	hsa-mir-218-2	2.07951
CID:10635	hsa-mir-103a-1	2.07945
CID:2733526	hsa-mir-422a	2.07919
CID:451668	hsa-mir-154	2.07915
CID:3229	hsa-mir-147a	2.07845
CID:3229	hsa-mir-346	2.07821
CID:2733526	hsa-mir-335	2.07785
CID:5757	hsa-mir-196a-2	2.07732
CID:36462	hsa-mir-25	2.07715
CID:36462	hsa-mir-30c-1	2.07695
CID:451668	hsa-mir-574	2.07695
CID:2733526	hsa-mir-138-1	2.0763
CID:448537	hsa-mir-23b	2.07611
CID:3229	hsa-mir-154	2.07561
CID:451668	hsa-mir-187	2.0748
CID:9444	hsa-mir-199a-2	2.07473
CID:4091	hsa-mir-24-1	2.07469
CID:36462	hsa-mir-224	2.07444
CID:451668	hsa-mir-370	2.07433
CID:2733526	hsa-mir-130b	2.07425
CID:5280961	hsa-mir-23b	2.07424
CID:36462	hsa-mir-98	2.07416
CID:448537	hsa-mir-200b	2.07414
CID:10635	hsa-mir-20a	2.07386
CID:451668	hsa-mir-140	2.07384
CID:60750	hsa-mir-30c-2	2.07351
CID:60852	hsa-mir-7-2	2.07321
CID:9444	hsa-let-7d	2.07306
CID:60750	hsa-mir-542	2.0727
CID:4095	hsa-mir-96	2.07208
CID:60852	hsa-mir-29a	2.0718
CID:3229	hsa-mir-187	2.0718
CID:36462	hsa-mir-10b	2.07158
CID:5743	hsa-mir-126	2.07137
CID:5757	hsa-mir-96	2.07125
CID:446220	hsa-mir-320a	2.07102
CID:9444	hsa-mir-128-2	2.07093
CID:10635	hsa-mir-191	2.07064
CID:10635	hsa-mir-93	2.07063
CID:2733526	hsa-mir-22	2.07045
CID:451668	hsa-mir-190a	2.07011
CID:3385	hsa-mir-183	2.07006
CID:3385	hsa-mir-127	2.07006
CID:451668	hsa-mir-326	2.06966
CID:3229	hsa-mir-221	2.06961
CID:3385	hsa-mir-302b	2.06952
CID:3385	hsa-mir-370	2.06948
CID:10635	hsa-mir-24-1	2.06927
CID:5311	hsa-let-7a-2	2.06904
CID:446220	hsa-let-7c	2.06894
CID:5311	hsa-mir-199a-2	2.06893
CID:3385	hsa-mir-382	2.06893
CID:2733526	hsa-mir-361	2.0689
CID:3385	hsa-mir-138-1	2.06884
CID:5280961	hsa-let-7g	2.06879
CID:446220	hsa-let-7a-2	2.06863
CID:5381226	hsa-mir-381	2.06863
CID:5280961	hsa-mir-128-2	2.06851
CID:5757	hsa-mir-335	2.06841
CID:5757	hsa-mir-130b	2.06828
CID:3229	hsa-mir-214	2.06814
CID:5280961	hsa-let-7d	2.06801
CID:446220	hsa-mir-146a	2.06782
CID:5311	hsa-let-7g	2.06778
CID:2995	hsa-mir-181a-2	2.06773
CID:5757	hsa-mir-141	2.06767
CID:36462	hsa-mir-29a	2.06762
CID:5381226	hsa-mir-383	2.06726
CID:60750	hsa-mir-20b	2.06693
CID:60852	hsa-mir-125a	2.06646
CID:5311	hsa-let-7f-1	2.06628
CID:5288826	hsa-mir-10b	2.06616
CID:451668	hsa-mir-127	2.06611
CID:10635	hsa-mir-27b	2.06606
CID:5757	hsa-mir-218-2	2.06584
CID:36462	hsa-mir-135b	2.06574
CID:4091	hsa-mir-190a	2.06525
CID:5311	hsa-mir-18a	2.06522
CID:446220	hsa-mir-23a	2.0652
CID:5288826	hsa-mir-1-1	2.06518
CID:36462	hsa-mir-200a	2.06516
CID:3229	hsa-mir-326	2.0651
CID:5757	hsa-mir-129-2	2.06508
CID:60852	hsa-mir-93	2.06498
CID:448537	hsa-mir-27b	2.0644
CID:9444	hsa-mir-133a-1	2.06405
CID:60852	hsa-mir-31	2.06401
CID:3385	hsa-mir-422a	2.06385
CID:5280961	hsa-mir-128-1	2.06372
CID:5311	hsa-let-7a-3	2.06367
CID:60750	hsa-mir-10b	2.06354
CID:2578	hsa-let-7a-1	2.06349
CID:60750	hsa-mir-382	2.06349
CID:36462	hsa-mir-19a	2.06334
CID:446220	hsa-mir-155	2.06297
CID:5288826	hsa-mir-20b	2.06296
CID:446220	hsa-let-7a-3	2.0629
CID:451668	hsa-mir-138-1	2.0629
CID:5288826	hsa-mir-141	2.06286
CID:448537	hsa-mir-124-1	2.06275
CID:60750	hsa-mir-214	2.06274
CID:60852	hsa-mir-106b	2.06263
CID:5311	hsa-mir-24-2	2.06252
CID:9444	hsa-mir-128-1	2.06251
CID:36462	hsa-mir-26a-2	2.0625
CID:3229	hsa-mir-365a	2.0625
CID:31703	hsa-mir-23a	2.06242
CID:60852	hsa-mir-17	2.0621
CID:5311	hsa-mir-181a-2	2.06208
CID:60750	hsa-mir-1-1	2.06195
CID:60852	hsa-mir-203a	2.06192
CID:5757	hsa-mir-497	2.0619
CID:446220	hsa-let-7g	2.06185
CID:5757	hsa-mir-150	2.06164
CID:36462	hsa-mir-29b-1	2.06162
CID:10635	hsa-mir-27a	2.06146
CID:5288826	hsa-mir-130a	2.06137
CID:5311	hsa-mir-125a	2.06118
CID:5311	hsa-mir-30a	2.06108
CID:451668	hsa-mir-501	2.06104
CID:5311	hsa-mir-31	2.06097
CID:36462	hsa-mir-182	2.06088
CID:60750	hsa-mir-181d	2.06072
CID:448537	hsa-mir-128-2	2.0603
CID:4091	hsa-mir-181a-2	2.0597
CID:3386	hsa-mir-126	2.05966
CID:36462	hsa-mir-29b-2	2.05962
CID:4212	hsa-mir-500a	2.05951
CID:5790	hsa-mir-16-1	2.05941
CID:5288826	hsa-mir-145	2.0592
CID:36462	hsa-mir-185	2.0591
CID:31703	hsa-let-7a-1	2.05899
CID:60852	hsa-mir-21	2.05868
CID:10635	hsa-mir-34a	2.05851
CID:9444	hsa-mir-26b	2.05841
CID:448537	hsa-let-7f-1	2.05826
CID:451668	hsa-mir-361	2.05825
CID:3229	hsa-mir-378a	2.05822
CID:446220	hsa-mir-30b	2.05788
CID:446220	hsa-mir-197	2.05783
CID:31703	hsa-mir-16-1	2.05731
CID:448537	hsa-mir-128-1	2.05709
CID:2733526	hsa-mir-33a	2.05668
CID:3385	hsa-mir-33a	2.05656
CID:60852	hsa-mir-15a	2.0565
CID:5311	hsa-let-7e	2.0565
CID:3385	hsa-mir-100	2.0564
CID:3229	hsa-mir-663a	2.0561
CID:448537	hsa-mir-124-2	2.05598
CID:448537	hsa-mir-124-3	2.05598
CID:2995	hsa-mir-27b	2.05594
CID:5311	hsa-mir-103a-1	2.05593
CID:60852	hsa-mir-25	2.0555
CID:4091	hsa-mir-29c	2.05542
CID:3229	hsa-mir-99b	2.0554
CID:5743	hsa-mir-29c	2.05536
CID:5288826	hsa-mir-365a	2.05528
CID:5280961	hsa-mir-21	2.05523
CID:60750	hsa-mir-98	2.05518
CID:5381226	hsa-mir-127	2.05502
CID:60750	hsa-mir-638	2.05469
CID:9444	hsa-mir-7-1	2.05462
CID:5757	hsa-mir-139	2.05459
CID:60750	hsa-mir-221	2.05448
CID:451668	hsa-mir-206	2.05441
CID:60750	hsa-mir-140	2.05438
CID:5757	hsa-mir-10a	2.05435
CID:3385	hsa-mir-134	2.05434
CID:4091	hsa-mir-96	2.05427
CID:10635	hsa-mir-23a	2.0542
CID:5757	hsa-mir-194-2	2.05401
CID:3229	hsa-mir-100	2.05397
CID:60823	hsa-mir-150	2.05394
CID:36462	hsa-mir-342	2.0539
CID:451668	hsa-mir-32	2.05387
CID:3229	hsa-mir-211	2.05386
CID:60750	hsa-mir-195	2.05383
CID:10635	hsa-mir-155	2.05373
CID:10635	hsa-let-7i	2.05373
CID:5311	hsa-mir-146a	2.05354
CID:31703	hsa-let-7i	2.05311
CID:5311	hsa-mir-181b-1	2.05297
CID:5757	hsa-mir-151a	2.05283
CID:451668	hsa-mir-148a	2.05275
CID:5311	hsa-mir-26a-2	2.05263
CID:5790	hsa-mir-320a	2.05232
CID:60750	hsa-mir-302b	2.05175
CID:446220	hsa-let-7e	2.05172
CID:5311	hsa-mir-107	2.05167
CID:60750	hsa-mir-574	2.05132
CID:60823	hsa-mir-21	2.05125
CID:5311	hsa-mir-373	2.0512
CID:36462	hsa-mir-149	2.05086
CID:36462	hsa-mir-99a	2.05084
CID:60750	hsa-mir-200a	2.05073
CID:5381226	hsa-mir-425	2.05069
CID:5757	hsa-mir-145	2.05048
CID:60750	hsa-mir-663a	2.05047
CID:3385	hsa-mir-361	2.05027
CID:446220	hsa-mir-193b	2.05021
CID:451668	hsa-mir-183	2.04974
CID:451668	hsa-mir-330	2.04966
CID:60852	hsa-mir-16-1	2.04963
CID:5757	hsa-mir-212	2.04906
CID:446220	hsa-mir-125a	2.04905
CID:5311	hsa-mir-191	2.04891
CID:5757	hsa-mir-486	2.04888
CID:60750	hsa-mir-101-2	2.04833
CID:451668	hsa-mir-671	2.04784
CID:9444	hsa-mir-30e	2.04773
CID:5311	hsa-mir-222	2.04772
CID:5311	hsa-mir-181b-2	2.04767
CID:3385	hsa-mir-142	2.04763
CID:451668	hsa-mir-101-2	2.0476
CID:36462	hsa-mir-1-2	2.04759
CID:10635	hsa-let-7f-1	2.04757
CID:9444	hsa-mir-132	2.04747
CID:446220	hsa-mir-16-2	2.04725
CID:5311	hsa-let-7i	2.04722
CID:2733526	hsa-mir-625	2.04706
CID:5288826	hsa-mir-324	2.04669
CID:446220	hsa-mir-23b	2.04654
CID:5757	hsa-mir-299	2.0465
CID:5311	hsa-mir-125b-1	2.04646
CID:9444	hsa-mir-30a	2.04634
CID:3229	hsa-mir-330	2.04619
CID:4091	hsa-mir-132	2.04617
CID:3385	hsa-mir-371a	2.046
CID:5311	hsa-mir-194-1	2.04595
CID:448537	hsa-let-7a-1	2.04591
CID:60750	hsa-mir-130a	2.04552
CID:60852	hsa-mir-191	2.04515
CID:10635	hsa-mir-125a	2.04461
CID:36462	hsa-mir-34b	2.0446
CID:60852	hsa-mir-128-2	2.0446
CID:5311	hsa-mir-125b-2	2.0443
CID:5381226	hsa-mir-432	2.04409
CID:5757	hsa-mir-370	2.04402
CID:5381226	hsa-mir-376a-2	2.04388
CID:5288826	hsa-mir-147a	2.04373
CID:5757	hsa-mir-422a	2.04334
CID:60750	hsa-mir-127	2.0432
CID:5311	hsa-mir-200c	2.04285
CID:5757	hsa-mir-224	2.04283
CID:3385	hsa-mir-455	2.04257
CID:3385	hsa-mir-19b-1	2.04245
CID:2995	hsa-mir-128-1	2.04236
CID:448537	hsa-let-7g	2.04233
CID:60750	hsa-mir-378a	2.04233
CID:60750	hsa-mir-196a-1	2.04212
CID:4091	hsa-mir-30c-1	2.04209
CID:60852	hsa-mir-30a	2.04198
CID:5288826	hsa-mir-200a	2.04195
CID:446220	hsa-mir-143	2.04194
CID:2995	hsa-mir-128-2	2.04161
CID:5757	hsa-mir-135b	2.04155
CID:2995	hsa-let-7b	2.04136
CID:5311	hsa-mir-1-2	2.04093
CID:5288826	hsa-mir-205	2.04066
CID:5288826	hsa-mir-133a-2	2.04044
CID:10635	hsa-let-7g	2.04007
CID:60953	hsa-mir-21	2.03985
CID:5288826	hsa-mir-494	2.03977
CID:2995	hsa-mir-96	2.03966
CID:9444	hsa-mir-7-3	2.03965
CID:3385	hsa-mir-376a-1	2.03953
CID:60852	hsa-let-7f-1	2.03883
CID:60852	hsa-mir-24-1	2.03883
CID:3385	hsa-mir-381	2.03882
CID:60750	hsa-mir-130b	2.03847
CID:60750	hsa-mir-183	2.03846
CID:60852	hsa-mir-128-1	2.03829
CID:9444	hsa-mir-638	2.03815
CID:3229	hsa-mir-200a	2.03797
CID:10635	hsa-mir-181a-2	2.03793
CID:3229	hsa-mir-1-1	2.03768
CID:446220	hsa-mir-26a-1	2.0376
CID:3229	hsa-mir-150	2.03747
CID:5073	hsa-mir-337	2.03746
CID:10635	hsa-mir-31	2.03721
CID:451668	hsa-mir-33a	2.03691
CID:3229	hsa-mir-372	2.0369
CID:5311	hsa-mir-149	2.03688
CID:448537	hsa-mir-197	2.03684
CID:448537	hsa-mir-132	2.03657
CID:5311	hsa-mir-342	2.03624
CID:4091	hsa-mir-200a	2.03615
CID:5288826	hsa-mir-194-1	2.03605
CID:60750	hsa-mir-150	2.03592
CID:5288826	hsa-mir-302b	2.03552
CID:451668	hsa-mir-216a	2.03527
CID:60750	hsa-mir-375	2.03526
CID:451668	hsa-mir-137	2.03514
CID:60852	hsa-mir-30e	2.03494
CID:10635	hsa-mir-15b	2.03461
CID:5757	hsa-mir-382	2.03446
CID:9444	hsa-mir-26a-1	2.03434
CID:4091	hsa-mir-320a	2.03429
CID:2733526	hsa-mir-92b	2.03411
CID:10635	hsa-mir-28	2.03402
CID:60750	hsa-mir-376a-1	2.03386
CID:446220	hsa-mir-132	2.03384
CID:36462	hsa-mir-302b	2.03379
CID:36462	hsa-mir-155	2.03375
CID:445154	hsa-let-7e	2.03371
CID:5288826	hsa-mir-181d	2.03366
CID:3229	hsa-mir-217	2.03363
CID:451668	hsa-mir-454	2.0336
CID:451668	hsa-mir-372	2.03359
CID:5280961	hsa-mir-320a	2.03357
CID:3229	hsa-mir-10b	2.03356
CID:5280961	hsa-mir-126	2.03345
CID:60852	hsa-mir-182	2.0334
CID:448537	hsa-let-7d	2.03333
CID:5288826	hsa-mir-302c	2.0331
CID:31703	hsa-let-7b	2.03307
CID:3229	hsa-mir-130a	2.03267
CID:5288826	hsa-mir-98	2.03266
CID:5757	hsa-mir-328	2.03265
CID:2733526	hsa-mir-488	2.03252
CID:5311	hsa-mir-133a-1	2.03236
CID:4091	hsa-mir-1-1	2.03221
CID:60852	hsa-mir-152	2.03213
CID:4212	hsa-mir-24-1	2.03202
CID:446220	hsa-mir-30e	2.03121
CID:5757	hsa-mir-185	2.0312
CID:60852	hsa-let-7d	2.03115
CID:3385	hsa-mir-625	2.03111
CID:60750	hsa-mir-335	2.03108
CID:10635	hsa-mir-30b	2.03096
CID:9444	hsa-mir-10a	2.03086
CID:10635	hsa-mir-210	2.03082
CID:5757	hsa-mir-361	2.03071
CID:5288826	hsa-mir-345	2.03071
CID:9444	hsa-mir-200b	2.03053
CID:5790	hsa-mir-27a	2.03038
CID:60750	hsa-mir-146b	2.0302
CID:60852	hsa-mir-92a-1	2.03007
CID:9444	hsa-mir-133a-2	2.02994
CID:4091	hsa-mir-10b	2.02984
CID:60852	hsa-mir-320a	2.02964
CID:2995	hsa-mir-181a-1	2.02962
CID:9444	hsa-mir-342	2.02958
CID:9444	hsa-mir-200c	2.02957
CID:60750	hsa-mir-302c	2.02935
CID:10635	hsa-mir-214	2.0289
CID:448537	hsa-mir-103a-1	2.02875
CID:5288826	hsa-mir-212	2.02869
CID:3385	hsa-mir-92b	2.02853
CID:5790	hsa-mir-21	2.02825
CID:5381226	hsa-mir-140	2.02824
CID:451668	hsa-mir-100	2.02818
CID:4091	hsa-mir-9-2	2.02814
CID:9444	hsa-let-7b	2.02813
CID:448537	hsa-mir-182	2.02772
CID:3385	hsa-mir-192	2.02771
CID:5757	hsa-mir-33a	2.02771
CID:60750	hsa-mir-216a	2.02766
CID:60750	hsa-mir-206	2.02763
CID:10635	hsa-mir-24-2	2.02743
CID:5757	hsa-mir-494	2.02725
CID:3229	hsa-mir-181d	2.0272
CID:36462	hsa-mir-483	2.02707
CID:5311	hsa-mir-210	2.02677
CID:5288826	hsa-mir-542	2.02676
CID:60750	hsa-mir-196a-2	2.02616
CID:3385	hsa-mir-874	2.02584
CID:36462	hsa-mir-365a	2.02564
CID:448537	hsa-let-7b	2.02562
CID:9444	hsa-mir-224	2.02543
CID:36462	hsa-mir-193a	2.02526
CID:3385	hsa-mir-650	2.02501
CID:5381226	hsa-mir-183	2.02495
CID:60750	hsa-mir-381	2.02495
CID:5757	hsa-mir-140	2.02494
CID:5288826	hsa-mir-139	2.02447
CID:448537	hsa-mir-107	2.02434
CID:60852	hsa-mir-132	2.02424
CID:4095	hsa-mir-30e	2.02422
CID:9444	hsa-mir-7-2	2.02407
CID:5757	hsa-mir-214	2.02399
CID:446220	hsa-mir-200b	2.02384
CID:5288826	hsa-mir-211	2.02377
CID:10635	hsa-mir-20b	2.0235
CID:9444	hsa-mir-141	2.02342
CID:10635	hsa-mir-181d	2.0231
CID:5757	hsa-mir-138-1	2.02307
CID:5311	hsa-mir-199a-1	2.02298
CID:4091	hsa-mir-9-1	2.02294
CID:3386	hsa-mir-18a	2.02274
CID:60852	hsa-let-7a-1	2.02274
CID:36462	hsa-mir-197	2.02249
CID:5311	hsa-mir-328	2.02245
CID:60750	hsa-mir-370	2.02239
CID:36462	hsa-mir-199b	2.02191
CID:3229	hsa-mir-20b	2.02163
CID:9444	hsa-mir-92a-2	2.02136
CID:5311	hsa-mir-146b	2.02129
CID:451668	hsa-mir-625	2.02105
CID:60750	hsa-mir-494	2.02094
CID:5790	hsa-mir-342	2.02092
CID:31703	hsa-mir-126	2.02061
CID:5757	hsa-mir-134	2.02049
CID:4091	hsa-mir-149	2.02042
CID:4091	hsa-mir-342	2.02037
CID:60852	hsa-mir-423	2.02033
CID:3386	hsa-let-7d	2.02023
CID:5311	hsa-mir-143	2.02011
CID:5757	hsa-mir-29c	2.02004
CID:4091	hsa-mir-197	2.02
CID:3229	hsa-mir-98	2.01988
CID:4091	hsa-mir-98	2.01964
CID:446220	hsa-mir-149	2.01958
CID:5311	hsa-mir-19a	2.01935
CID:5311	hsa-let-7c	2.01929
CID:5311	hsa-mir-7-1	2.0192
CID:5790	hsa-mir-132	2.01895
CID:10635	hsa-mir-378a	2.01892
CID:448537	hsa-mir-30c-1	2.0187
CID:60852	hsa-mir-27a	2.01864
CID:5311	hsa-mir-30c-2	2.01863
CID:3229	hsa-mir-574	2.01842
CID:5757	hsa-mir-378a	2.01824
CID:4091	hsa-mir-337	2.01812
CID:60750	hsa-mir-194-2	2.01802
CID:3385	hsa-mir-148a	2.01789
CID:60750	hsa-mir-500a	2.01771
CID:5311	hsa-mir-26b	2.01748
CID:446220	hsa-mir-107	2.01739
CID:60750	hsa-mir-134	2.01699
CID:451668	hsa-mir-217	2.01695
CID:5757	hsa-mir-127	2.01681
CID:448537	hsa-let-7a-2	2.01676
CID:5288826	hsa-mir-34b	2.01676
CID:446220	hsa-mir-129-2	2.0163
CID:5311	hsa-mir-29a	2.01602
CID:446220	hsa-mir-103a-1	2.01592
CID:5311	hsa-mir-335	2.01573
CID:5311	hsa-mir-7-3	2.01566
CID:5757	hsa-mir-183	2.01547
CID:3229	hsa-mir-302c	2.01531
CID:2733526	hsa-mir-493	2.0153
CID:60750	hsa-mir-383	2.01522
CID:451668	hsa-mir-371a	2.0152
CID:4091	hsa-mir-107	2.01491
CID:5757	hsa-mir-133a-2	2.01486
CID:4091	hsa-mir-27b	2.01466
CID:60750	hsa-mir-422a	2.01456
CID:448537	hsa-let-7a-3	2.0145
CID:60750	hsa-mir-218-2	2.0145
CID:446220	hsa-mir-31	2.01411
CID:3385	hsa-mir-216a	2.01408
CID:448537	hsa-mir-191	2.01408
CID:4091	hsa-mir-409	2.01405
CID:5757	hsa-mir-204	2.01402
CID:3385	hsa-mir-493	2.01402
CID:3229	hsa-mir-302b	2.01389
CID:36462	hsa-mir-205	2.01368
CID:60750	hsa-mir-137	2.0136
CID:36462	hsa-mir-133a-1	2.01345
CID:446220	hsa-mir-342	2.01304
CID:60852	hsa-mir-106a	2.01292
CID:5311	hsa-mir-7-2	2.01255
CID:4095	hsa-mir-146a	2.01252
CID:60750	hsa-mir-497	2.0125
CID:3229	hsa-mir-494	2.01247
CID:5280961	hsa-mir-17	2.01244
CID:446220	hsa-mir-424	2.01221
CID:9444	hsa-mir-151a	2.01216
CID:9444	hsa-mir-149	2.01206
CID:31703	hsa-mir-125b-1	2.01192
CID:9444	hsa-mir-146a	2.01174
CID:5288826	hsa-mir-96	2.01157
CID:3385	hsa-mir-432	2.01151
CID:3385	hsa-mir-383	2.01148
CID:3386	hsa-mir-542	2.01136
CID:448537	hsa-mir-24-2	2.01134
CID:36462	hsa-mir-92a-2	2.01131
CID:5757	hsa-mir-101-1	2.01125
CID:446220	hsa-mir-96	2.01123
CID:5280961	hsa-mir-1-2	2.01119
CID:36314	hsa-mir-371a	2.01079
CID:5311	hsa-mir-423	2.01065
CID:448537	hsa-mir-200c	2.01047
CID:3229	hsa-mir-542	2.0102
CID:4091	hsa-mir-29b-2	2.00988
CID:448537	hsa-let-7e	2.00949
CID:5288826	hsa-mir-574	2.00949
CID:445154	hsa-let-7g	2.00933
CID:2578	hsa-let-7f-1	2.00921
CID:10635	hsa-mir-19a	2.00882
CID:4091	hsa-mir-30c-2	2.00849
CID:5381226	hsa-mir-487b	2.00847
CID:4091	hsa-mir-9-3	2.00839
CID:5073	hsa-mir-409	2.00822
CID:60852	hsa-mir-302f	2.00817
CID:451668	hsa-mir-142	2.00798
CID:446220	hsa-mir-9-2	2.00788
CID:451668	hsa-mir-134	2.00738
CID:5757	hsa-mir-625	2.00736
CID:9444	hsa-mir-181b-1	2.00719
CID:445154	hsa-mir-15b	2.00698
CID:446220	hsa-mir-9-1	2.00692
CID:60852	hsa-mir-1275	2.00688
CID:9444	hsa-mir-135b	2.00683
CID:60953	hsa-mir-16-1	2.0066
CID:31703	hsa-mir-125b-2	2.00659
CID:3385	hsa-mir-379	2.0065
CID:451668	hsa-mir-376a-1	2.00602
CID:60750	hsa-mir-361	2.0059
CID:4091	hsa-mir-26b	2.00571
CID:446220	hsa-mir-193a	2.00543
CID:5311	hsa-mir-30b	2.00496
CID:5311	hsa-mir-205	2.00494
CID:448537	hsa-mir-155	2.00412
CID:36462	hsa-mir-122	2.00405
CID:5311	hsa-mir-212	2.00392
CID:5288826	hsa-mir-373	2.00371
CID:31703	hsa-mir-128-2	2.00355
CID:4091	hsa-mir-302b	2.00351
CID:60750	hsa-mir-379	2.00346
CID:5757	hsa-mir-99a	2.00334
CID:4091	hsa-mir-29b-1	2.00332
CID:36462	hsa-mir-92a-1	2.00329
CID:5757	hsa-mir-186	2.00299
CID:5757	hsa-mir-206	2.00279
CID:4095	hsa-let-7b	2.00272
CID:31703	hsa-mir-128-1	2.00266
CID:3385	hsa-mir-137	2.00248
CID:5757	hsa-mir-371a	2.00238
CID:60750	hsa-mir-432	2.00213
CID:36462	hsa-mir-193b	2.00211
CID:4091	hsa-mir-155	2.0021
CID:60852	hsa-mir-519c	2.00193
CID:5311	hsa-mir-195	2.00191
CID:446220	hsa-mir-345	2.00185
CID:5311	hsa-mir-375	2.00173
CID:10635	hsa-mir-424	2.0016
CID:4212	hsa-mir-501	2.00156
CID:3229	hsa-mir-127	2.00127
CID:451668	hsa-mir-381	2.00101
CID:5311	hsa-mir-20b	2.00099
CID:36462	hsa-mir-101-1	2.00023
CID:5311	hsa-mir-194-2	2.00013
CID:5280961	hsa-mir-16-1	1.99994
CID:2733526	hsa-mir-642a	1.99978
CID:451668	hsa-mir-92b	1.9997
CID:36314	hsa-mir-502	1.99964
CID:60852	hsa-mir-766	1.99955
CID:5757	hsa-mir-483	1.99946
CID:5280961	hsa-mir-30b	1.99941
CID:5288826	hsa-mir-346	1.9994
CID:60852	hsa-mir-16-2	1.99933
CID:31703	hsa-mir-16-2	1.99932
CID:4095	hsa-mir-126	1.99908
CID:5757	hsa-mir-92b	1.99871
CID:446220	hsa-mir-186	1.99869
CID:5073	hsa-mir-370	1.99868
CID:5311	hsa-mir-370	1.99846
CID:5288826	hsa-mir-299	1.99845
CID:31703	hsa-let-7a-2	1.99828
CID:60750	hsa-mir-19b-1	1.99827
CID:3386	hsa-mir-96	1.99825
CID:5757	hsa-mir-365a	1.99811
CID:5311	hsa-mir-193a	1.99799
CID:3385	hsa-mir-629	1.9979
CID:4095	hsa-mir-27b	1.99781
CID:9444	hsa-mir-197	1.9978
CID:5757	hsa-mir-339	1.99768
CID:5311	hsa-mir-424	1.99725
CID:31703	hsa-let-7a-3	1.99719
CID:448537	hsa-mir-542	1.99687
CID:448537	hsa-mir-30b	1.9968
CID:5280961	hsa-mir-342	1.9967
CID:60838	hsa-mir-34b	1.99648
CID:446220	hsa-mir-204	1.99641
CID:10635	hsa-mir-130a	1.99639
CID:5073	hsa-mir-361	1.99638
CID:5790	hsa-mir-199a-2	1.99636
CID:5280961	hsa-mir-210	1.99622
CID:36462	hsa-mir-106a	1.9961
CID:9444	hsa-mir-486	1.99609
CID:448537	hsa-mir-30e	1.99601
CID:5311	hsa-mir-361	1.99594
CID:5311	hsa-mir-130b	1.99588
CID:5311	hsa-mir-181d	1.99567
CID:4091	hsa-mir-103a-1	1.99558
CID:5757	hsa-mir-130a	1.99542
CID:2995	hsa-mir-30e	1.9952
CID:448537	hsa-mir-92a-2	1.99486
CID:10635	hsa-mir-26a-1	1.99479
CID:31703	hsa-mir-27a	1.99479
CID:60852	hsa-mir-374b	1.99448
CID:5280961	hsa-mir-148a	1.99445
CID:448537	hsa-mir-663a	1.99438
CID:446220	hsa-mir-9-3	1.99438
CID:5311	hsa-mir-221	1.99405
CID:446220	hsa-mir-203a	1.99358
CID:451668	hsa-mir-493	1.99345
CID:446220	hsa-mir-187	1.99339
CID:5311	hsa-mir-371a	1.99336
CID:446220	hsa-mir-29b-2	1.99335
CID:10635	hsa-mir-146a	1.9933
CID:5311	hsa-mir-10a	1.99329
CID:5757	hsa-mir-199b	1.99308
CID:10635	hsa-mir-193b	1.99308
CID:5311	hsa-mir-139	1.99295
CID:9444	hsa-mir-423	1.99263
CID:3229	hsa-mir-382	1.99256
CID:3229	hsa-mir-34c	1.99252
CID:3386	hsa-mir-181a-2	1.99252
CID:5311	hsa-mir-196a-1	1.99222
CID:5790	hsa-mir-197	1.99215
CID:5280961	hsa-let-7a-1	1.99214
CID:31703	hsa-mir-24-1	1.99183
CID:448537	hsa-mir-146a	1.99163
CID:60750	hsa-mir-33a	1.99147
CID:448537	hsa-mir-125a	1.99116
CID:36462	hsa-mir-216a	1.99092
CID:60953	hsa-mir-16-2	1.99076
CID:60852	hsa-let-7g	1.99071
CID:3229	hsa-mir-375	1.9907
CID:5790	hsa-mir-149	1.99055
CID:3385	hsa-mir-425	1.99048
CID:5757	hsa-mir-302c	1.99046
CID:5757	hsa-mir-381	1.99045
CID:5311	hsa-mir-497	1.99036
CID:2578	hsa-let-7c	1.99003
CID:9444	hsa-mir-222	1.98991
CID:4091	hsa-mir-193b	1.98973
CID:5311	hsa-mir-141	1.98945
CID:5073	hsa-mir-187	1.98938
CID:448537	hsa-mir-210	1.98877
CID:9444	hsa-mir-185	1.9882
CID:10635	hsa-mir-182	1.98789
CID:446220	hsa-mir-182	1.98789
CID:36462	hsa-mir-145	1.98764
CID:448537	hsa-mir-31	1.98763
CID:5311	hsa-mir-211	1.98756
CID:5311	hsa-mir-10b	1.9874
CID:5288826	hsa-mir-216a	1.98719
CID:5311	hsa-mir-29b-2	1.98683
CID:5311	hsa-mir-200a	1.98672
CID:4091	hsa-mir-211	1.9866
CID:446220	hsa-mir-302b	1.98654
CID:446220	hsa-mir-339	1.98649
CID:448537	hsa-let-7i	1.98604
CID:5280961	hsa-mir-149	1.9859
CID:446220	hsa-mir-299	1.98571
CID:446220	hsa-mir-30c-1	1.98569
CID:5311	hsa-mir-154	1.98563
CID:5311	hsa-mir-224	1.98563
CID:31703	hsa-mir-146a	1.98538
CID:5757	hsa-mir-101-2	1.98527
CID:5311	hsa-mir-135b	1.98502
CID:36462	hsa-mir-147a	1.98493
CID:451668	hsa-mir-192	1.98489
CID:9444	hsa-mir-124-1	1.98436
CID:36462	hsa-mir-133a-2	1.98409
CID:5311	hsa-mir-33a	1.98409
CID:5311	hsa-mir-151a	1.98407
CID:5280961	hsa-mir-424	1.98399
CID:448537	hsa-mir-424	1.98396
CID:5757	hsa-mir-574	1.98394
CID:448537	hsa-mir-18a	1.9837
CID:60852	hsa-mir-23b	1.98358
CID:446220	hsa-mir-29b-1	1.98312
CID:3385	hsa-mir-34c	1.98311
CID:60953	hsa-let-7i	1.9824
CID:5311	hsa-mir-196a-2	1.98224
CID:3229	hsa-mir-183	1.98223
CID:5311	hsa-mir-1-1	1.9822
CID:5757	hsa-mir-330	1.98213
CID:5311	hsa-mir-486	1.98209
CID:5757	hsa-mir-187	1.98205
CID:36462	hsa-mir-139	1.98199
CID:446220	hsa-mir-542	1.98185
CID:60852	hsa-mir-24-2	1.98166
CID:60823	hsa-mir-15b	1.98149
CID:5757	hsa-mir-376a-1	1.98148
CID:3229	hsa-mir-140	1.98146
CID:5790	hsa-mir-16-2	1.98108
CID:31703	hsa-mir-15b	1.98103
CID:5311	hsa-mir-663a	1.98065
CID:2995	hsa-mir-126	1.98059
CID:3229	hsa-mir-195	1.98041
CID:5757	hsa-mir-122	1.98031
CID:5311	hsa-mir-29b-1	1.98023
CID:3229	hsa-mir-192	1.98011
CID:4091	hsa-mir-92a-1	1.98009
CID:10635	hsa-mir-203a	1.97985
CID:4091	hsa-mir-133a-1	1.97984
CID:3386	hsa-let-7b	1.97961
CID:60750	hsa-mir-371a	1.97959
CID:5757	hsa-mir-147a	1.97935
CID:10635	hsa-mir-302c	1.9793
CID:448537	hsa-mir-181a-2	1.97919
CID:4095	hsa-mir-128-1	1.979
CID:5790	hsa-mir-128-2	1.97898
CID:4095	hsa-mir-128-2	1.97887
CID:60838	hsa-mir-16-1	1.97885
CID:2995	hsa-let-7a-1	1.97882
CID:5757	hsa-mir-326	1.97865
CID:5073	hsa-mir-130b	1.97852
CID:5288826	hsa-mir-199b	1.9785
CID:448537	hsa-mir-1-2	1.9782
CID:446220	hsa-mir-125b-1	1.97813
CID:5288826	hsa-mir-129-2	1.97812
CID:5790	hsa-mir-128-1	1.97811
CID:5757	hsa-mir-100	1.97784
CID:5288826	hsa-mir-99a	1.97768
CID:5311	hsa-mir-302b	1.97721
CID:60750	hsa-mir-425	1.97716
CID:446220	hsa-mir-152	1.9771
CID:5311	hsa-mir-34b	1.97707
CID:36462	hsa-mir-29c	1.97704
CID:4212	hsa-mir-874	1.97662
CID:446220	hsa-mir-125b-2	1.97652
CID:5757	hsa-mir-493	1.97645
CID:36462	hsa-mir-141	1.97627
CID:36462	hsa-mir-9-2	1.97622
CID:5757	hsa-mir-154	1.9759
CID:448537	hsa-mir-199a-2	1.97555
CID:446220	hsa-mir-326	1.97547
CID:5280961	hsa-mir-24-1	1.97539
CID:3386	hsa-mir-9-2	1.97537
CID:3385	hsa-mir-642a	1.97529
CID:9444	hsa-mir-181b-2	1.97514
CID:36462	hsa-mir-9-1	1.97503
CID:5311	hsa-mir-133a-2	1.97495
CID:5073	hsa-mir-33a	1.97485
CID:60838	hsa-mir-320a	1.97459
CID:3386	hsa-mir-30c-1	1.97436
CID:445154	hsa-let-7a-3	1.97433
CID:445154	hsa-mir-1915	1.97419
CID:10635	hsa-let-7a-1	1.97414
CID:3229	hsa-mir-146b	1.97392
CID:446220	hsa-mir-330	1.97367
CID:4091	hsa-mir-193a	1.97335
CID:5073	hsa-mir-26a-1	1.97331
CID:446220	hsa-mir-98	1.97315
CID:451668	hsa-mir-451a	1.97304
CID:4091	hsa-mir-106a	1.97286
CID:5073	hsa-mir-320a	1.9727
CID:448537	hsa-mir-342	1.97264
CID:10635	hsa-mir-145	1.97257
CID:9444	hsa-mir-124-2	1.97255
CID:9444	hsa-mir-124-3	1.97255
CID:448537	hsa-mir-200a	1.97223
CID:3386	hsa-mir-9-1	1.9721
CID:60852	hsa-let-7a-2	1.97208
CID:446220	hsa-mir-373	1.97206
CID:36462	hsa-mir-212	1.97205
CID:60852	hsa-mir-26b	1.97185
CID:446220	hsa-mir-7-1	1.97171
CID:451668	hsa-mir-34c	1.9717
CID:5790	hsa-mir-191	1.97169
CID:10635	hsa-mir-152	1.97162
CID:3386	hsa-mir-200b	1.97156
CID:448537	hsa-mir-19a	1.97106
CID:5288826	hsa-mir-29c	1.97097
CID:5311	hsa-mir-218-2	1.97092
CID:4212	hsa-mir-650	1.9709
CID:5311	hsa-mir-185	1.97081
CID:448537	hsa-mir-29a	1.97064
CID:60750	hsa-mir-192	1.97041
CID:5073	hsa-mir-335	1.97038
CID:31703	hsa-let-7g	1.97027
CID:446220	hsa-mir-200a	1.97014
CID:5743	hsa-mir-99b	1.97002
CID:3385	hsa-mir-451a	1.97002
CID:5311	hsa-mir-204	1.96954
CID:445154	hsa-let-7a-2	1.96952
CID:5311	hsa-mir-29c	1.96947
CID:5311	hsa-mir-186	1.96939
CID:3229	hsa-mir-202	1.96932
CID:2733526	hsa-mir-608	1.96913
CID:446220	hsa-mir-1-1	1.96894
CID:5311	hsa-mir-98	1.96882
CID:5073	hsa-mir-326	1.96878
CID:9444	hsa-mir-26a-2	1.96871
CID:448537	hsa-mir-125b-1	1.9687
CID:36314	hsa-mir-23a	1.96859
CID:5790	hsa-mir-133a-1	1.96856
CID:446220	hsa-mir-199a-1	1.96853
CID:5311	hsa-mir-187	1.96852
CID:4095	hsa-mir-143	1.9685
CID:446220	hsa-mir-154	1.96828
CID:4095	hsa-mir-328	1.96811
CID:3386	hsa-mir-328	1.96794
CID:5311	hsa-mir-422a	1.96789
CID:3385	hsa-mir-181c	1.96783
CID:448537	hsa-mir-149	1.96753
CID:60852	hsa-mir-200b	1.96693
CID:5280961	hsa-mir-324	1.96693
CID:5790	hsa-mir-431	1.96654
CID:5757	hsa-mir-372	1.96648
CID:36462	hsa-mir-190a	1.96618
CID:451668	hsa-mir-181c	1.96617
CID:3229	hsa-mir-216a	1.96615
CID:60852	hsa-mir-23a	1.96609
CID:5311	hsa-mir-145	1.96603
CID:5288826	hsa-mir-101-1	1.9658
CID:3385	hsa-mir-376a-2	1.96564
CID:4091	hsa-mir-20a	1.96561
CID:60852	hsa-let-7a-3	1.96545
CID:3386	hsa-mir-146a	1.96534
CID:36462	hsa-mir-101-2	1.96518
CID:4091	hsa-mir-663a	1.96514
CID:448537	hsa-mir-125b-2	1.96507
CID:5757	hsa-mir-383	1.96503
CID:3229	hsa-mir-196a-1	1.96493
CID:2733526	hsa-mir-492	1.96486
CID:31703	hsa-mir-324	1.96477
CID:60953	hsa-mir-24-1	1.96465
CID:448537	hsa-let-7c	1.96454
CID:448537	hsa-mir-302b	1.96453
CID:446220	hsa-mir-10b	1.9645
CID:31703	hsa-mir-26a-1	1.96421
CID:36314	hsa-mir-515-1	1.96412
CID:31703	hsa-mir-320a	1.96409
CID:60750	hsa-mir-100	1.96407
CID:60852	hsa-let-7e	1.96387
CID:5073	hsa-mir-146b	1.96376
CID:60750	hsa-mir-148a	1.96363
CID:5311	hsa-mir-138-1	1.96348
CID:10635	hsa-mir-26a-2	1.96324
CID:4095	hsa-let-7a-2	1.96297
CID:446220	hsa-mir-99a	1.96264
CID:36462	hsa-mir-9-3	1.96247
CID:3386	hsa-mir-9-3	1.96245
CID:5311	hsa-mir-326	1.96225
CID:60852	hsa-mir-222	1.96201
CID:448537	hsa-mir-30c-2	1.96189
CID:2578	hsa-mir-203a	1.96166
CID:60852	hsa-mir-200c	1.96134
CID:36314	hsa-mir-21	1.96131
CID:5288826	hsa-mir-375	1.96123
CID:2995	hsa-mir-146a	1.96113
CID:5073	hsa-mir-330	1.9611
CID:60750	hsa-mir-142	1.96103
CID:451668	hsa-mir-383	1.96086
CID:3385	hsa-mir-32	1.96076
CID:3229	hsa-mir-206	1.96071
CID:5790	hsa-mir-23b	1.96068
CID:5790	hsa-mir-17	1.96063
CID:9444	hsa-mir-483	1.9606
CID:5757	hsa-mir-629	1.96048
CID:3229	hsa-mir-501	1.9602
CID:5073	hsa-mir-422a	1.95997
CID:5073	hsa-mir-339	1.95982
CID:448537	hsa-mir-423	1.9598
CID:446220	hsa-mir-34b	1.9596
CID:9444	hsa-mir-9-1	1.95938
CID:5757	hsa-mir-217	1.95931
CID:5757	hsa-mir-148a	1.95929
CID:4091	hsa-mir-216a	1.95907
CID:5073	hsa-mir-195	1.95902
CID:446220	hsa-mir-7-3	1.95877
CID:4091	hsa-mir-24-2	1.95852
CID:3385	hsa-mir-329-1	1.95846
CID:5311	hsa-mir-483	1.95822
CID:60852	hsa-mir-575	1.95817
CID:60953	hsa-mir-145	1.95808
CID:3385	hsa-mir-135a-1	1.95773
CID:3386	hsa-mir-181a-1	1.95755
CID:5073	hsa-mir-196a-1	1.95746
CID:3386	hsa-let-7i	1.95736
CID:5073	hsa-mir-204	1.95734
CID:5280961	hsa-mir-211	1.95732
CID:448537	hsa-mir-30a	1.95697
CID:448537	hsa-mir-10b	1.95691
CID:5790	hsa-mir-210	1.95685
CID:36462	hsa-mir-28	1.95669
CID:60750	hsa-mir-138-1	1.95659
CID:5311	hsa-mir-339	1.95651
CID:451668	hsa-mir-432	1.9565
CID:446220	hsa-mir-7-2	1.95649
CID:448537	hsa-mir-1-1	1.95649
CID:5757	hsa-mir-488	1.95637
CID:4095	hsa-let-7a-3	1.95601
CID:4091	hsa-mir-106b	1.95597
CID:5757	hsa-mir-379	1.95567
CID:448537	hsa-mir-143	1.95559
CID:448537	hsa-mir-193b	1.95558
CID:5288826	hsa-mir-195	1.95545
CID:5311	hsa-mir-28	1.95532
CID:5311	hsa-mir-493	1.95508
CID:3385	hsa-mir-488	1.95503
CID:446220	hsa-mir-372	1.95484
CID:5288826	hsa-mir-122	1.9547
CID:5073	hsa-mir-92b	1.95461
CID:9444	hsa-mir-143	1.95456
CID:5073	hsa-mir-218-2	1.95454
CID:5757	hsa-mir-190a	1.95443
CID:5311	hsa-mir-330	1.95429
CID:448537	hsa-mir-133a-1	1.95429
CID:3386	hsa-mir-128-1	1.95426
CID:2733526	hsa-mir-32	1.95419
CID:5073	hsa-mir-154	1.95398
CID:451668	hsa-mir-202	1.95393
CID:5790	hsa-mir-106b	1.95392
CID:3386	hsa-mir-128-2	1.95386
CID:31703	hsa-mir-199a-2	1.95384
CID:448537	hsa-mir-26b	1.95375
CID:31703	hsa-mir-17	1.9537
CID:5790	hsa-let-7d	1.95363
CID:4091	hsa-mir-30b	1.9536
CID:60750	hsa-mir-455	1.95359
CID:3229	hsa-mir-194-2	1.95347
CID:5311	hsa-mir-99a	1.95291
CID:60700	hsa-mir-21	1.95267
CID:448537	hsa-mir-211	1.95251
CID:446220	hsa-mir-217	1.95202
CID:31703	hsa-let-7d	1.95198
CID:5073	hsa-mir-217	1.95198
CID:446220	hsa-mir-15b	1.95167
CID:446220	hsa-mir-34a	1.95145
CID:5790	hsa-mir-20a	1.95145
CID:10635	hsa-mir-181b-1	1.95145
CID:448537	hsa-mir-7-1	1.95095
CID:36462	hsa-mir-1915	1.95079
CID:5790	hsa-let-7a-1	1.95066
CID:448537	hsa-mir-222	1.95065
CID:60838	hsa-mir-21	1.95065
CID:5311	hsa-mir-216a	1.9506
CID:9444	hsa-mir-9-2	1.95058
CID:448537	hsa-mir-7-3	1.95053
CID:451668	hsa-mir-302f	1.95048
CID:5757	hsa-mir-432	1.95023
CID:5790	hsa-mir-423	1.9502
CID:2733526	hsa-mir-526a-1	1.95017
CID:5790	hsa-mir-486	1.95016
CID:5073	hsa-mir-186	1.94997
CID:5311	hsa-mir-92b	1.94992
CID:3386	hsa-mir-143	1.94981
CID:3229	hsa-mir-196a-2	1.94966
CID:3229	hsa-mir-335	1.94963
CID:3229	hsa-mir-376a-1	1.94952
CID:10635	hsa-mir-128-2	1.94877
CID:4091	hsa-mir-222	1.94855
CID:446220	hsa-mir-216a	1.94853
CID:4095	hsa-mir-30c-1	1.94844
CID:451668	hsa-mir-379	1.94837
CID:5288826	hsa-mir-501	1.9483
CID:448537	hsa-mir-34b	1.94808
CID:10635	hsa-let-7b	1.94808
CID:448537	hsa-mir-181b-1	1.94803
CID:451668	hsa-mir-374b	1.94794
CID:60750	hsa-mir-34c	1.94785
CID:5757	hsa-mir-135a-1	1.94771
CID:4091	hsa-mir-191	1.94762
CID:446220	hsa-mir-22	1.94749
CID:448537	hsa-mir-99b	1.94748
CID:60852	hsa-mir-27b	1.94731
CID:2995	hsa-mir-143	1.94721
CID:451668	hsa-mir-1275	1.94714
CID:5280961	hsa-mir-451a	1.94699
CID:5073	hsa-mir-196a-2	1.94693
CID:5790	hsa-mir-34b	1.94675
CID:448537	hsa-mir-141	1.94659
CID:2578	hsa-let-7d	1.94605
CID:5288826	hsa-mir-140	1.946
CID:5311	hsa-mir-150	1.94589
CID:5311	hsa-mir-199b	1.94576
CID:36462	hsa-mir-542	1.94534
CID:5381226	hsa-mir-382	1.94526
CID:3385	hsa-mir-502	1.94517
CID:5288826	hsa-mir-328	1.94506
CID:36462	hsa-mir-221	1.94493
CID:10635	hsa-mir-124-1	1.9449
CID:451668	hsa-mir-1915	1.94482
CID:5757	hsa-mir-425	1.94479
CID:10635	hsa-let-7a-2	1.94477
CID:5073	hsa-mir-372	1.94457
CID:5311	hsa-mir-147a	1.94457
CID:448537	hsa-mir-98	1.94429
CID:5311	hsa-mir-638	1.94417
CID:451668	hsa-mir-519c	1.94415
CID:4091	hsa-mir-15a	1.94404
CID:448537	hsa-mir-7-2	1.94388
CID:448537	hsa-mir-638	1.94378
CID:10635	hsa-mir-128-1	1.94374
CID:36462	hsa-mir-211	1.94364
CID:4095	hsa-mir-99a	1.94357
CID:5311	hsa-mir-372	1.94356
CID:4091	hsa-mir-93	1.94354
CID:3121	hsa-mir-16-2	1.9435
CID:3385	hsa-mir-223	1.94349
CID:3386	hsa-mir-30e	1.9433
CID:451668	hsa-mir-498	1.94329
CID:36314	hsa-mir-24-1	1.94313
CID:4095	hsa-mir-542	1.94296
CID:5073	hsa-mir-497	1.94289
CID:448537	hsa-mir-151a	1.94258
CID:10635	hsa-mir-181b-2	1.94241
CID:60838	hsa-mir-27a	1.94238
CID:5311	hsa-mir-625	1.9423
CID:5073	hsa-mir-202	1.94228
CID:5311	hsa-mir-217	1.94217
CID:3229	hsa-mir-134	1.94204
CID:5790	hsa-mir-27b	1.94192
CID:60750	hsa-mir-874	1.9417
CID:4095	hsa-mir-193b	1.94164
CID:451668	hsa-mir-758	1.94157
CID:448537	hsa-mir-129-2	1.94141
CID:60953	hsa-mir-155	1.94132
CID:5311	hsa-mir-101-1	1.94114
CID:2578	hsa-mir-23b	1.94114
CID:3229	hsa-mir-381	1.94092
CID:10635	hsa-let-7a-3	1.94089
CID:448537	hsa-mir-486	1.94089
CID:5311	hsa-mir-214	1.94084
CID:5757	hsa-mir-192	1.94083
CID:446220	hsa-mir-30a	1.94078
CID:448537	hsa-mir-199a-1	1.9407
CID:5790	hsa-mir-25	1.9406
CID:60953	hsa-mir-20a	1.94044
CID:5790	hsa-mir-15a	1.94043
CID:5288826	hsa-mir-204	1.94025
CID:448537	hsa-mir-10a	1.94025
CID:60823	hsa-mir-423	1.94014
CID:3121	hsa-mir-16-1	1.94007
CID:5790	hsa-mir-93	1.93989
CID:5790	hsa-mir-365a	1.93974
CID:3229	hsa-mir-130b	1.93965
CID:446220	hsa-mir-200c	1.93947
CID:60838	hsa-mir-132	1.93941
CID:448537	hsa-mir-181b-2	1.93933
CID:446220	hsa-mir-346	1.93933
CID:4095	hsa-mir-190a	1.93924
CID:4212	hsa-mir-148a	1.93921
CID:5073	hsa-mir-181a-1	1.9392
CID:2995	hsa-let-7a-2	1.93903
CID:446220	hsa-mir-199b	1.939
CID:4095	hsa-mir-23a	1.93894
CID:5280961	hsa-mir-103a-1	1.93894
CID:60750	hsa-mir-376a-2	1.93877
CID:4091	hsa-mir-424	1.93869
CID:10635	hsa-mir-124-2	1.93843
CID:10635	hsa-mir-124-3	1.93843
CID:10635	hsa-mir-18a	1.93842
CID:31703	hsa-mir-124-1	1.93835
CID:5311	hsa-mir-501	1.93831
CID:5280961	hsa-mir-93	1.9382
CID:5280961	hsa-mir-106b	1.93793
CID:5288826	hsa-mir-186	1.93777
CID:36462	hsa-mir-96	1.93762
CID:5757	hsa-mir-142	1.93753
CID:4091	hsa-mir-92a-2	1.9373
CID:451668	hsa-mir-766	1.93728
CID:446220	hsa-mir-190a	1.93712
CID:3385	hsa-mir-133b	1.93706
CID:448537	hsa-mir-216a	1.93689
CID:446220	hsa-mir-25	1.93687
CID:448537	hsa-mir-224	1.93684
CID:3385	hsa-mir-487b	1.93656
CID:4095	hsa-mir-200b	1.93638
CID:60750	hsa-mir-671	1.93635
CID:60750	hsa-mir-454	1.93623
CID:446220	hsa-mir-194-1	1.93602
CID:451668	hsa-mir-320c-1	1.9359
CID:451668	hsa-mir-320c-2	1.9359
CID:60953	hsa-mir-28	1.93587
CID:3385	hsa-mir-608	1.93573
CID:9444	hsa-mir-9-3	1.93567
CID:5073	hsa-mir-625	1.93557
CID:5280961	hsa-mir-15a	1.93552
CID:446220	hsa-mir-324	1.93551
CID:9444	hsa-mir-365a	1.93536
CID:4091	hsa-mir-25	1.93485
CID:31703	hsa-mir-23b	1.93474
CID:4095	hsa-let-7d	1.93463
CID:446220	hsa-mir-122	1.93461
CID:5311	hsa-mir-365a	1.93456
CID:5280961	hsa-mir-107	1.93446
CID:5280961	hsa-mir-25	1.93429
CID:4095	hsa-let-7i	1.93416
CID:5757	hsa-mir-642a	1.93413
CID:5311	hsa-mir-122	1.93409
CID:4091	hsa-mir-34b	1.93395
CID:5311	hsa-mir-130a	1.9339
CID:60852	hsa-mir-574	1.93362
CID:5073	hsa-mir-138-1	1.93341
CID:60700	hsa-mir-455	1.93335
CID:448537	hsa-mir-185	1.93322
CID:60852	hsa-mir-1246	1.93322
CID:3386	hsa-mir-302b	1.93312
CID:446220	hsa-mir-133a-1	1.93312
CID:3386	hsa-mir-193b	1.93285
CID:10635	hsa-mir-143	1.93274
CID:5073	hsa-mir-324	1.93262
CID:60750	hsa-mir-625	1.93253
CID:31703	hsa-mir-124-2	1.93253
CID:31703	hsa-mir-124-3	1.93253
CID:5311	hsa-mir-190a	1.93252
CID:5790	hsa-mir-15b	1.93237
CID:2995	hsa-mir-17	1.93216
CID:448537	hsa-mir-193a	1.93215
CID:4095	hsa-let-7a-1	1.93206
CID:10635	hsa-mir-92a-1	1.93187
CID:5790	hsa-mir-10a	1.93187
CID:31703	hsa-mir-205	1.93182
CID:5311	hsa-mir-148a	1.9311
CID:60750	hsa-mir-92b	1.931
CID:2995	hsa-let-7a-3	1.93094
CID:448537	hsa-mir-299	1.93078
CID:36462	hsa-mir-409	1.93072
CID:4091	hsa-mir-373	1.93071
CID:10635	hsa-mir-132	1.93065
CID:448537	hsa-mir-96	1.93054
CID:448537	hsa-mir-135b	1.93049
CID:3385	hsa-mir-19b-2	1.93049
CID:5311	hsa-mir-101-2	1.93016
CID:60852	hsa-mir-15b	1.92995
CID:2995	hsa-mir-200b	1.92966
CID:5288826	hsa-mir-190a	1.92966
CID:60852	hsa-mir-1286	1.92964
CID:60750	hsa-mir-493	1.9295
CID:451668	hsa-mir-425	1.9294
CID:4212	hsa-mir-373	1.92939
CID:5288826	hsa-mir-206	1.92924
CID:31703	hsa-mir-212	1.92907
CID:60953	hsa-mir-191	1.929
CID:5790	hsa-mir-224	1.9289
CID:4095	hsa-mir-17	1.92886
CID:4091	hsa-mir-182	1.92869
CID:10635	hsa-mir-9-1	1.92863
CID:2995	hsa-mir-193b	1.92859
CID:5311	hsa-mir-378a	1.92842
CID:31703	hsa-mir-125a	1.92838
CID:10635	hsa-mir-9-2	1.92803
CID:5311	hsa-mir-494	1.92786
CID:5790	hsa-mir-151a	1.92782
CID:3229	hsa-mir-218-2	1.9278
CID:10635	hsa-mir-324	1.92761
CID:4095	hsa-mir-9-2	1.92753
CID:4095	hsa-mir-122	1.92748
CID:10635	hsa-mir-30c-1	1.92745
CID:5288826	hsa-mir-146b	1.92736
CID:5757	hsa-mir-32	1.92736
CID:5073	hsa-mir-642a	1.92735
CID:451668	hsa-mir-488	1.92727
CID:6013	hsa-mir-638	1.92708
CID:2578	hsa-let-7g	1.92697
CID:446220	hsa-mir-210	1.92688
CID:5288826	hsa-mir-339	1.92681
CID:5757	hsa-mir-202	1.9268
CID:446220	hsa-mir-93	1.92673
CID:36314	hsa-mir-181a-1	1.92672
CID:3229	hsa-mir-379	1.92662
CID:60953	hsa-mir-19a	1.92652
CID:5288826	hsa-mir-196a-1	1.92629
CID:5073	hsa-mir-16-1	1.92594
CID:446220	hsa-mir-145	1.92587
CID:4212	hsa-mir-24-2	1.92583
CID:451668	hsa-mir-642a	1.92582
CID:4212	hsa-mir-27a	1.92543
CID:2995	hsa-mir-99a	1.92529
CID:60750	hsa-mir-650	1.92526
CID:3385	hsa-mir-374a	1.9251
CID:451668	hsa-mir-133b	1.92486
CID:3229	hsa-mir-148a	1.92466
CID:5757	hsa-mir-34c	1.92462
CID:60838	hsa-mir-16-2	1.92459
CID:446220	hsa-mir-106b	1.92458
CID:5757	hsa-mir-671	1.92449
CID:60750	hsa-mir-32	1.92426
CID:5288826	hsa-mir-101-2	1.92424
CID:4095	hsa-mir-9-1	1.92421
CID:5790	hsa-mir-125a	1.92421
CID:2995	hsa-mir-190a	1.92419
CID:5280961	hsa-mir-199a-2	1.92409
CID:5288826	hsa-mir-194-2	1.92404
CID:4095	hsa-mir-199b	1.92391
CID:446220	hsa-mir-20a	1.92357
CID:446220	hsa-mir-15a	1.9235
CID:3386	hsa-mir-17	1.92338
CID:3386	hsa-let-7a-2	1.92294
CID:5288826	hsa-mir-127	1.92275
CID:3229	hsa-mir-19b-1	1.92249
CID:445154	hsa-let-7a-1	1.92164
CID:5381226	hsa-mir-299	1.92157
CID:4091	hsa-mir-210	1.92145
CID:9444	hsa-mir-194-1	1.92135
CID:60852	hsa-mir-617	1.92129
CID:5288826	hsa-mir-154	1.92129
CID:2995	hsa-mir-205	1.92122
CID:3229	hsa-mir-370	1.92092
CID:5288826	hsa-mir-130b	1.92082
CID:60838	hsa-mir-342	1.92052
CID:2995	hsa-let-7i	1.92047
CID:448537	hsa-mir-29b-2	1.92033
CID:5311	hsa-mir-302c	1.92016
CID:5790	hsa-mir-181a-1	1.92013
CID:5311	hsa-mir-202	1.92009
CID:446220	hsa-mir-29c	1.91979
CID:5790	hsa-let-7f-1	1.91972
CID:4091	hsa-mir-542	1.91954
CID:5280961	hsa-mir-191	1.91948
CID:2733526	hsa-mir-498	1.91948
CID:2995	hsa-mir-542	1.91938
CID:60953	hsa-mir-181a-2	1.91936
CID:451668	hsa-mir-135a-1	1.91915
CID:3385	hsa-mir-30d	1.91911
CID:36314	hsa-mir-124-1	1.9191
CID:36314	hsa-mir-16-1	1.91875
CID:3229	hsa-mir-383	1.91875
CID:5288826	hsa-mir-326	1.91874
CID:10635	hsa-let-7d	1.91869
CID:5288826	hsa-mir-187	1.91868
CID:60953	hsa-mir-103a-1	1.91863
CID:5790	hsa-mir-483	1.91851
CID:448537	hsa-mir-29b-1	1.91849
CID:3385	hsa-mir-520d	1.91822
CID:10635	hsa-mir-9-3	1.91813
CID:5280961	hsa-let-7c	1.91804
CID:31703	hsa-mir-143	1.91803
CID:5288826	hsa-mir-335	1.9179
CID:5288826	hsa-mir-134	1.91777
CID:5288826	hsa-mir-196a-2	1.91754
CID:10635	hsa-mir-106a	1.91732
CID:3386	hsa-mir-200a	1.91718
CID:5790	hsa-mir-19a	1.91708
CID:60953	hsa-mir-107	1.91691
CID:5790	hsa-mir-155	1.91681
[truncated: 446,908+ more rows]
