# Supplementary material for: In Silico Prediction of Small Molecule-miRNA Associations Based on the HeteSim Algorithm
Source: Mol Ther Nucleic Acids. 2018 Dec 13;14:274–86. doi: 10.1016/j.omtn.2018.12.002 (PMC6348698; doi:10.1016/j.omtn.2018.12.002)
Supplement: Table S4. The Integrated Similarity of All 541 miRNAs Used in Dataset 1 [file mmc4.xlsx]

## Sheet: Sheet1
	hsa-let-7a-1	hsa-let-7a-2	hsa-let-7a-3	hsa-let-7b	hsa-let-7c	hsa-let-7d	hsa-let-7e	hsa-let-7f-1	hsa-let-7g	hsa-let-7i	hsa-mir-1-1	hsa-mir-1-2	hsa-mir-100	hsa-mir-101-1	hsa-mir-101-2	hsa-mir-103a-1	hsa-mir-103a-2	hsa-mir-106a	hsa-mir-106b	hsa-mir-107	hsa-mir-10a	hsa-mir-10b	hsa-mir-1179	hsa-mir-1180	hsa-mir-1181	hsa-mir-1183	hsa-mir-1184-1	hsa-mir-1202	hsa-mir-1207	hsa-mir-122	hsa-mir-1224	hsa-mir-1226	hsa-mir-1227	hsa-mir-1228	hsa-mir-1229	hsa-mir-1231	hsa-mir-1233-1	hsa-mir-1233-2	hsa-mir-1234	hsa-mir-1236	hsa-mir-124-1	hsa-mir-124-2	hsa-mir-124-3	hsa-mir-1245a	hsa-mir-1245b	hsa-mir-1246	hsa-mir-1247	hsa-mir-1249	hsa-mir-1254-1
hsa-let-7a-1	0.6362	0.5953	0.5749	0.4551	0.4073	0.4823	0.4551	0.4919	0.4417	0.451	0.3307	0.3238	0.3386	0.3093	0.2674	0.3158	0.2197	0.3365	0.3779	0.3491	0.305	0.3516	0.1128	0.0948	0.0922	0.1094	0.1014	0.0937	0.1018	0.2465	0.1288	0.097	0.0981	0.1118	0.0858	0.1183	0.1179	0.1179	0.0896	0.1085	0.3113	0.3186	0.3186	0.1169	0.1197	0.105	0.0795	0.1074	0.0984
hsa-let-7a-2	0.5953	0.6362	0.6139	0.4487	0.4129	0.4933	0.4634	0.4862	0.4499	0.4439	0.3115	0.3142	0.3164	0.2856	0.2667	0.2939	0.2297	0.3267	0.3575	0.3278	0.3066	0.3288	0.1137	0.0948	0.0922	0.1094	0.1014	0.0947	0.1018	0.2568	0.1312	0.0979	0.0981	0.1127	0.0858	0.1192	0.1188	0.1188	0.0905	0.1094	0.3132	0.321	0.321	0.1178	0.1207	0.1059	0.0795	0.1092	0.0993
hsa-let-7a-3	0.5749	0.6139	0.6362	0.4308	0.4232	0.4729	0.4453	0.4662	0.4303	0.4401	0.2966	0.2978	0.2988	0.2674	0.2474	0.2885	0.2074	0.3095	0.3411	0.3108	0.287	0.3235	0.1143	0.0948	0.0922	0.1094	0.1014	0.0952	0.1018	0.2393	0.1325	0.0984	0.0981	0.1132	0.0858	0.1198	0.1193	0.1193	0.0911	0.1099	0.2947	0.3018	0.3018	0.1183	0.1212	0.1064	0.0795	0.1103	0.0998
hsa-let-7b	0.4551	0.4487	0.4308	0.6362	0.451	0.4695	0.4725	0.4631	0.4762	0.4695	0.3635	0.3718	0.3794	0.3073	0.2763	0.3396	0.227	0.3609	0.3657	0.3618	0.3029	0.3798	0.1135	0.0948	0.1031	0.1094	0.1014	0.0944	0.1018	0.2775	0.1199	0.0976	0.0981	0.1124	0.0858	0.119	0.1185	0.1185	0.0903	0.1091	0.297	0.2913	0.2913	0.1176	0.1204	0.1057	0.0795	0.1087	0.099
hsa-let-7c	0.4073	0.4129	0.4232	0.451	0.6362	0.4627	0.451	0.4246	0.4362	0.4462	0.3552	0.3243	0.3281	0.2955	0.2501	0.3297	0.1963	0.3252	0.3448	0.3529	0.2644	0.3557	0.1145	0.0948	0.1041	0.1094	0.1014	0.0954	0.1018	0.2418	0.1333	0.0987	0.0981	0.1016	0.0858	0.12	0.1196	0.1196	0.0913	0.1102	0.2613	0.255	0.255	0.1186	0.1214	0.1185	0.0795	0.1108	0.1001
hsa-let-7d	0.4823	0.4933	0.4729	0.4695	0.4627	0.6362	0.5035	0.5139	0.4917	0.484	0.3424	0.3356	0.3558	0.3212	0.2867	0.315	0.2485	0.3649	0.3439	0.3671	0.3328	0.3872	0.1155	0.0948	0.0922	0.1094	0.1014	0.0964	0.1018	0.2889	0.1356	0.0996	0.0981	0.1016	0.0858	0.1209	0.1205	0.1205	0.0923	0.1111	0.3238	0.3329	0.3329	0.1195	0.1224	0.1074	0.0795	0.1126	0.101
hsa-let-7e	0.4551	0.4634	0.4453	0.4725	0.451	0.5035	0.6362	0.4962	0.4597	0.4695	0.3518	0.3341	0.3651	0.3204	0.2763	0.3396	0.227	0.3883	0.3537	0.3753	0.3306	0.3798	0.1135	0.1057	0.0922	0.1094	0.1123	0.0944	0.1018	0.2898	0.1416	0.0976	0.0981	0.1124	0.0858	0.119	0.1185	0.1185	0.0903	0.1091	0.3225	0.317	0.317	0.1176	0.1204	0.1165	0.0904	0.1087	0.099
hsa-let-7f-1	0.4919	0.4862	0.4662	0.4631	0.4246	0.5139	0.4962	0.6362	0.5028	0.4949	0.3388	0.3317	0.3366	0.3316	0.2976	0.3382	0.2449	0.3898	0.3526	0.3918	0.328	0.3657	0.1151	0.0948	0.0922	0.1094	0.1014	0.096	0.1018	0.272	0.1227	0.0993	0.0981	0.1141	0.0858	0.1206	0.1202	0.1202	0.0919	0.1108	0.334	0.3282	0.3282	0.1192	0.122	0.1071	0.0795	0.112	0.1007
hsa-let-7g	0.4417	0.4499	0.4303	0.4762	0.4362	0.4917	0.4597	0.5028	0.6362	0.5112	0.3463	0.3265	0.3458	0.3256	0.306	0.3474	0.2522	0.3698	0.3609	0.3874	0.3378	0.3765	0.1158	0.0948	0.0922	0.1094	0.1014	0.0967	0.1018	0.2789	0.1237	0.0999	0.0981	0.1016	0.0858	0.1213	0.1208	0.1208	0.0926	0.1114	0.3435	0.3378	0.3378	0.1199	0.1227	0.1077	0.0795	0.1133	0.1013
hsa-let-7i	0.451	0.4439	0.4401	0.4695	0.4462	0.484	0.4695	0.4949	0.5112	0.6362	0.3424	0.3356	0.3558	0.3212	0.2867	0.3427	0.2324	0.3506	0.3566	0.3671	0.3328	0.4217	0.1155	0.0948	0.0922	0.1094	0.1014	0.0964	0.1018	0.2624	0.1232	0.0996	0.0981	0.1016	0.0858	0.1209	0.1205	0.1205	0.0923	0.1111	0.3238	0.3329	0.3329	0.1195	0.1224	0.1074	0.0795	0.1126	0.101
hsa-mir-1-1	0.3307	0.3115	0.2966	0.3635	0.3552	0.3424	0.3518	0.3388	0.3463	0.3424	0.6561	0.5728	0.3598	0.3602	0.3035	0.3464	0.2243	0.3552	0.3849	0.368	0.3146	0.3487	0.1284	0.1123	0.1048	0.1322	0.1116	0.1064	0.1151	0.2411	0.1464	0.1134	0.125	0.113	0.1095	0.1373	0.1152	0.1152	0.1014	0.1157	0.2985	0.2816	0.2816	0.1301	0.1335	0.1142	0.0947	0.1223	0.1108
hsa-mir-1-2	0.3238	0.3142	0.2978	0.3718	0.3243	0.3356	0.3341	0.3317	0.3265	0.3356	0.5728	0.6561	0.3406	0.3378	0.3185	0.3131	0.2442	0.3224	0.3432	0.3495	0.2894	0.3275	0.1305	0.1123	0.1069	0.1322	0.1116	0.1084	0.1151	0.2499	0.1518	0.103	0.1271	0.113	0.1116	0.1394	0.1152	0.1152	0.1035	0.1157	0.2864	0.28	0.28	0.1322	0.1356	0.1161	0.0947	0.1265	0.1129
hsa-mir-100	0.3386	0.3164	0.2988	0.3794	0.3281	0.3558	0.3651	0.3366	0.3458	0.3558	0.3598	0.3406	0.6311	0.3335	0.2668	0.3852	0.2554	0.351	0.3167	0.3626	0.381	0.3506	0.1068	0.0922	0.0893	0.1078	0.0926	0.0898	0.0952	0.2662	0.1341	0.0963	0.1036	0.1001	0.1077	0.1158	0.0919	0.0919	0.0826	0.0954	0.2815	0.2749	0.2749	0.1159	0.1189	0.1002	0.0772	0.1144	0.099
hsa-mir-101-1	0.3093	0.2856	0.2674	0.3073	0.2955	0.3212	0.3204	0.3316	0.3256	0.3212	0.3602	0.3378	0.3335	0.6537	0.5502	0.3315	0.2917	0.3502	0.3309	0.3591	0.3349	0.3623	0.135	0.1224	0.1153	0.1351	0.1339	0.1129	0.1172	0.2866	0.1689	0.12	0.1269	0.115	0.1232	0.1452	0.126	0.126	0.1059	0.1166	0.3253	0.3349	0.3349	0.1373	0.1367	0.1433	0.1093	0.1288	0.1162
hsa-mir-101-2	0.2674	0.2667	0.2474	0.2763	0.2501	0.2867	0.2763	0.2976	0.306	0.2867	0.3035	0.3185	0.2668	0.5502	0.6537	0.2663	0.3333	0.2995	0.2866	0.3098	0.2919	0.3249	0.1177	0.1268	0.1198	0.1351	0.1384	0.1174	0.1172	0.298	0.1798	0.1027	0.1314	0.115	0.1277	0.1497	0.1305	0.1305	0.1104	0.1166	0.3026	0.3118	0.3118	0.1418	0.1412	0.13	0.1138	0.1329	0.1207
hsa-mir-103a-1	0.3158	0.2939	0.2885	0.3396	0.3297	0.315	0.3396	0.3382	0.3474	0.3427	0.3464	0.3131	0.3852	0.3315	0.2663	0.6321	0.2673	0.3389	0.3338	0.4766	0.3384	0.3783	0.123	0.0952	0.0844	0.1229	0.1081	0.1019	0.105	0.2296	0.1658	0.1103	0.1127	0.1194	0.1103	0.1295	0.1017	0.1017	0.095	0.1104	0.2994	0.2929	0.2929	0.1225	0.126	0.1099	0.0879	0.1219	0.1088
hsa-mir-103a-2	0.2197	0.2297	0.2074	0.227	0.1963	0.2485	0.227	0.2449	0.2522	0.2324	0.2243	0.2442	0.2554	0.2917	0.3333	0.2673	0.6321	0.2719	0.2319	0.2696	0.2554	0.2603	0.1091	0.0952	0.0844	0.1229	0.1081	0.1335	0.105	0.2783	0.1798	0.0964	0.0988	0.1055	0.0964	0.161	0.1017	0.1017	0.1265	0.1104	0.272	0.2824	0.2824	0.154	0.1576	0.0968	0.0879	0.1357	0.1404
hsa-mir-106a	0.3365	0.3267	0.3095	0.3609	0.3252	0.3649	0.3883	0.3898	0.3698	0.3506	0.3552	0.3224	0.351	0.3502	0.2995	0.3389	0.2719	0.6582	0.4621	0.3636	0.3454	0.3539	0.1311	0.0977	0.1104	0.1326	0.113	0.1169	0.1148	0.2955	0.1402	0.113	0.1109	0.1284	0.0958	0.1395	0.1241	0.1241	0.1103	0.113	0.3225	0.3021	0.3021	0.1347	0.1362	0.1164	0.0919	0.1333	0.1175
hsa-mir-106b	0.3779	0.3575	0.3411	0.3657	0.3448	0.3439	0.3537	0.3526	0.3609	0.3566	0.3849	0.3432	0.3167	0.3309	0.2866	0.3338	0.2319	0.4621	0.6582	0.356	0.3255	0.3747	0.1287	0.0977	0.108	0.1326	0.113	0.1145	0.1148	0.2672	0.1363	0.1106	0.1109	0.126	0.0958	0.1371	0.1217	0.1217	0.1079	0.113	0.3195	0.3013	0.3013	0.1323	0.1338	0.1142	0.0919	0.1285	0.1151
hsa-mir-107	0.3491	0.3278	0.3108	0.3618	0.3529	0.3671	0.3753	0.3918	0.3874	0.3671	0.368	0.3495	0.3626	0.3591	0.3098	0.4766	0.2696	0.3636	0.356	0.6321	0.3196	0.4047	0.1216	0.0952	0.0844	0.1229	0.1081	0.1005	0.105	0.2553	0.1607	0.1089	0.1113	0.1055	0.1089	0.1281	0.1017	0.1017	0.0936	0.1104	0.3118	0.3058	0.3058	0.1211	0.1246	0.1087	0.0879	0.1191	0.1075
hsa-mir-10a	0.305	0.3066	0.287	0.3029	0.2644	0.3328	0.3306	0.328	0.3378	0.3328	0.3146	0.2894	0.381	0.3349	0.2919	0.3384	0.2554	0.3454	0.3255	0.3196	0.655	0.3867	0.1368	0.1027	0.0952	0.1248	0.1072	0.111	0.1135	0.2544	0.1489	0.119	0.1241	0.1101	0.1164	0.1368	0.1031	0.1031	0.1019	0.1148	0.3519	0.3448	0.3448	0.1369	0.1347	0.1202	0.0912	0.1314	0.1145
hsa-mir-10b	0.3516	0.3288	0.3235	0.3798	0.3557	0.3872	0.3798	0.3657	0.3765	0.4217	0.3487	0.3275	0.3506	0.3623	0.3249	0.3783	0.2603	0.3539	0.3747	0.4047	0.3867	0.655	0.1323	0.1027	0.0952	0.1248	0.1072	0.1065	0.1135	0.2563	0.1712	0.1144	0.1195	0.1101	0.1119	0.1322	0.1178	0.1178	0.0973	0.1148	0.2982	0.3059	0.3059	0.1323	0.1302	0.1162	0.0912	0.1272	0.1099
hsa-mir-1179	0.1128	0.1137	0.1143	0.1135	0.1145	0.1155	0.1135	0.1151	0.1158	0.1155	0.1284	0.1305	0.1068	0.135	0.1177	0.123	0.1091	0.1311	0.1287	0.1216	0.1368	0.1323	0.645	0.1005	0.1188	0.1188	0.1041	0.0887	0.1064	0.1073	0.1077	0.0866	0.0973	0.1033	0.0935	0.1122	0.1031	0.1031	0.0753	0.1061	0.1269	0.128	0.128	0.1086	0.1079	0.2656	0.0864	0.1263	0.0878
hsa-mir-1180	0.0948	0.0948	0.0948	0.0948	0.0948	0.0948	0.1057	0.0948	0.0948	0.0948	0.1123	0.1123	0.0922	0.1224	0.1268	0.0952	0.0952	0.0977	0.0977	0.0952	0.1027	0.1027	0.1005	0.647	0.0855	0.1002	0.588	0.0752	0.0885	0.1014	0.0922	0.0781	0.0908	0.0893	0.0785	0.0992	0.0933	0.0933	0.066	0.0922	0.1162	0.1173	0.1173	0.0941	0.0989	0.2573	0.577	0.0896	0.0749
hsa-mir-1181	0.0922	0.0922	0.0922	0.1031	0.1041	0.0922	0.0922	0.0922	0.0922	0.0922	0.1048	0.1069	0.0893	0.1153	0.1198	0.0844	0.0844	0.1104	0.108	0.0844	0.0952	0.0952	0.1188	0.0855	0.7048	0.1008	0.0891	0.0769	0.096	0.0968	0.0886	0.0662	0.0831	0.1029	0.0777	0.0959	0.1002	0.1002	0.0595	0.0951	0.0813	0.0813	0.0813	0.0908	0.0895	0.0908	0.0703	0.1322	0.0723
hsa-mir-1183	0.1094	0.1094	0.1094	0.1094	0.1094	0.1094	0.1094	0.1094	0.1094	0.1094	0.1322	0.1322	0.1078	0.1351	0.1351	0.1229	0.1229	0.1326	0.1326	0.1229	0.1248	0.1248	0.1188	0.1002	0.1008	0.658	0.1144	0.1002	0.1157	0.1018	0.2044	0.099	0.1096	0.1127	0.1041	0.1328	0.1094	0.1094	0.0908	0.114	0.1251	0.1251	0.1251	0.1204	0.1204	0.1094	0.0907	0.1064	0.0991
hsa-mir-1184-1	0.1014	0.1014	0.1014	0.1014	0.1014	0.1014	0.1123	0.1014	0.1014	0.1014	0.1116	0.1116	0.0926	0.1339	0.1384	0.1081	0.1081	0.113	0.113	0.1081	0.1072	0.1072	0.1041	0.588	0.0891	0.1144	0.6314	0.083	0.1064	0.1052	0.1085	0.0807	0.0899	0.0993	0.091	0.1061	0.1006	0.1006	0.078	0.1014	0.1269	0.128	0.128	0.103	0.1064	0.2659	0.5798	0.0975	0.0881
hsa-mir-1202	0.0937	0.0947	0.0952	0.0944	0.0954	0.0964	0.0944	0.096	0.0967	0.0964	0.1064	0.1084	0.0898	0.1129	0.1174	0.1019	0.1335	0.1169	0.1145	0.1005	0.111	0.1065	0.0887	0.0752	0.0769	0.1002	0.083	0.6215	0.0891	0.0932	0.1638	0.0732	0.0845	0.0867	0.0735	0.591	0.0842	0.0842	0.5604	0.0855	0.1058	0.1069	0.1069	0.0847	0.0937	0.0732	0.0679	0.3349	0.0719
hsa-mir-1207	0.1018	0.1018	0.1018	0.1018	0.1018	0.1018	0.1018	0.1018	0.1018	0.1018	0.1151	0.1151	0.0952	0.1172	0.1172	0.105	0.105	0.1148	0.1148	0.105	0.1135	0.1135	0.1064	0.0885	0.096	0.1157	0.1064	0.0891	0.6313	0.088	0.1081	0.09	0.1017	0.102	0.0891	0.1155	0.1001	0.1001	0.0794	0.1061	0.1146	0.1146	0.1146	0.1042	0.1095	0.1025	0.0769	0.1051	0.0901
hsa-mir-122	0.2465	0.2568	0.2393	0.2775	0.2418	0.2889	0.2898	0.272	0.2789	0.2624	0.2411	0.2499	0.2662	0.2866	0.298	0.2296	0.2783	0.2955	0.2672	0.2553	0.2544	0.2563	0.1073	0.1014	0.0968	0.1018	0.1052	0.0932	0.088	0.6213	0.1328	0.0767	0.089	0.0883	0.0789	0.1086	0.1032	0.1032	0.0831	0.0895	0.2701	0.2628	0.2628	0.1118	0.1129	0.114	0.0938	0.1164	0.0904
hsa-mir-1224	0.1288	0.1312	0.1325	0.1199	0.1333	0.1356	0.1416	0.1227	0.1237	0.1232	0.1464	0.1518	0.1341	0.1689	0.1798	0.1658	0.1798	0.1402	0.1363	0.1607	0.1489	0.1712	0.1077	0.0922	0.0886	0.2044	0.1085	0.1638	0.1081	0.1328	0.6422	0.091	0.1763	0.1042	0.1761	0.1951	0.1035	0.1035	0.1657	0.108	0.1535	0.1562	0.1562	0.103	0.1073	0.0966	0.0844	0.1727	0.0888
hsa-mir-1226	0.097	0.0979	0.0984	0.0976	0.0987	0.0996	0.0976	0.0993	0.0999	0.0996	0.1134	0.103	0.0963	0.12	0.1027	0.1103	0.0964	0.113	0.1106	0.1089	0.119	0.1144	0.0866	0.0781	0.0662	0.099	0.0807	0.0732	0.09	0.0767	0.091	0.6204	0.0895	0.0825	0.0764	0.1032	0.0823	0.0823	0.0684	0.095	0.114	0.1151	0.1151	0.0892	0.0933	0.0805	0.0699	0.0729	0.0794
hsa-mir-1227	0.0981	0.0981	0.0981	0.0981	0.0981	0.0981	0.0981	0.0981	0.0981	0.0981	0.125	0.1271	0.1036	0.1269	0.1314	0.1127	0.0988	0.1109	0.1109	0.1113	0.1241	0.1195	0.0973	0.0908	0.0831	0.1096	0.0899	0.0845	0.1017	0.089	0.1763	0.0895	0.6475	0.0927	0.5763	0.1071	0.1028	0.1028	0.0718	0.0948	0.1107	0.1107	0.1107	0.1002	0.1022	0.0898	0.0814	0.0907	0.085
hsa-mir-1228	0.1118	0.1127	0.1132	0.1124	0.1016	0.1016	0.1124	0.1141	0.1016	0.1016	0.113	0.113	0.1001	0.115	0.115	0.1194	0.1055	0.1284	0.126	0.1055	0.1101	0.1101	0.1033	0.0893	0.1029	0.1127	0.0993	0.0867	0.102	0.0883	0.1042	0.0825	0.0927	0.637	0.0963	0.1097	0.1004	0.1004	0.0748	0.0988	0.1052	0.1052	0.1052	0.1014	0.1028	0.0928	0.0835	0.0968	0.0829
hsa-mir-1229	0.0858	0.0858	0.0858	0.0858	0.0858	0.0858	0.0858	0.0858	0.0858	0.0858	0.1095	0.1116	0.1077	0.1232	0.1277	0.1103	0.0964	0.0958	0.0958	0.1089	0.1164	0.1119	0.0935	0.0785	0.0777	0.1041	0.091	0.0735	0.0891	0.0789	0.1761	0.0764	0.5763	0.0963	0.6226	0.1025	0.0813	0.0813	0.0604	0.0913	0.0958	0.0958	0.0958	0.0928	0.0972	0.0861	0.0693	0.0811	0.0802
hsa-mir-1231	0.1183	0.1192	0.1198	0.119	0.12	0.1209	0.119	0.1206	0.1213	0.1209	0.1373	0.1394	0.1158	0.1452	0.1497	0.1295	0.161	0.1395	0.1371	0.1281	0.1368	0.1322	0.1122	0.0992	0.0959	0.1328	0.1061	0.591	0.1155	0.1086	0.1951	0.1032	0.1071	0.1097	0.1025	0.6529	0.1026	0.1026	0.5877	0.1136	0.1392	0.1403	0.1403	0.1133	0.1189	0.1071	0.0843	0.3452	0.0946
hsa-mir-1233-1	0.1179	0.1188	0.1193	0.1185	0.1196	0.1205	0.1185	0.1202	0.1208	0.1205	0.1152	0.1152	0.0919	0.126	0.1305	0.1017	0.1017	0.1241	0.1217	0.1017	0.1031	0.1178	0.1031	0.0933	0.1002	0.1094	0.1006	0.0842	0.1001	0.1032	0.1035	0.0823	0.1028	0.1004	0.0813	0.1026	0.6602	0.6602	0.0755	0.0985	0.1086	0.1086	0.1086	0.1006	0.1019	0.0951	0.0778	0.0968	0.0874
hsa-mir-1233-2	0.1179	0.1188	0.1193	0.1185	0.1196	0.1205	0.1185	0.1202	0.1208	0.1205	0.1152	0.1152	0.0919	0.126	0.1305	0.1017	0.1017	0.1241	0.1217	0.1017	0.1031	0.1178	0.1031	0.0933	0.1002	0.1094	0.1006	0.0842	0.1001	0.1032	0.1035	0.0823	0.1028	0.1004	0.0813	0.1026	0.6602	0.6602	0.0755	0.0985	0.1086	0.1086	0.1086	0.1006	0.1019	0.0951	0.0778	0.0968	0.0874
hsa-mir-1234	0.0896	0.0905	0.0911	0.0903	0.0913	0.0923	0.0903	0.0919	0.0926	0.0923	0.1014	0.1035	0.0826	0.1059	0.1104	0.095	0.1265	0.1103	0.1079	0.0936	0.1019	0.0973	0.0753	0.066	0.0595	0.0908	0.078	0.5604	0.0794	0.0831	0.1657	0.0684	0.0718	0.0748	0.0604	0.5877	0.0755	0.0755	0.6056	0.0747	0.102	0.1031	0.1031	0.0822	0.0802	0.0742	0.0579	0.3108	0.0713
hsa-mir-1236	0.1085	0.1094	0.1099	0.1091	0.1102	0.1111	0.1091	0.1108	0.1114	0.1111	0.1157	0.1157	0.0954	0.1166	0.1166	0.1104	0.1104	0.113	0.113	0.1104	0.1148	0.1148	0.1061	0.0922	0.0951	0.114	0.1014	0.0855	0.1061	0.0895	0.108	0.095	0.0948	0.0988	0.0913	0.1136	0.0985	0.0985	0.0747	0.6301	0.1074	0.1074	0.1074	0.1018	0.1046	0.0945	0.0784	0.0958	0.0882
hsa-mir-124-1	0.3113	0.3132	0.2947	0.297	0.2613	0.3238	0.3225	0.334	0.3435	0.3238	0.2985	0.2864	0.2815	0.3253	0.3026	0.2994	0.272	0.3225	0.3195	0.3118	0.3519	0.2982	0.1269	0.1162	0.0813	0.1251	0.1269	0.1058	0.1146	0.2701	0.1535	0.114	0.1107	0.1052	0.0958	0.1392	0.1086	0.1086	0.102	0.1074	0.6438	0.6116	0.6116	0.1285	0.1317	0.1368	0.1011	0.1228	0.1161
hsa-mir-124-2	0.3186	0.321	0.3018	0.2913	0.255	0.3329	0.317	0.3282	0.3378	0.3329	0.2816	0.28	0.2749	0.3349	0.3118	0.2929	0.2824	0.3021	0.3013	0.3058	0.3448	0.3059	0.128	0.1173	0.0813	0.1251	0.128	0.1069	0.1146	0.2628	0.1562	0.1151	0.1107	0.1052	0.0958	0.1403	0.1086	0.1086	0.1031	0.1074	0.6116	0.6438	0.6438	0.1296	0.1328	0.1389	0.1022	0.1251	0.1172
hsa-mir-124-3	0.3186	0.321	0.3018	0.2913	0.255	0.3329	0.317	0.3282	0.3378	0.3329	0.2816	0.28	0.2749	0.3349	0.3118	0.2929	0.2824	0.3021	0.3013	0.3058	0.3448	0.3059	0.128	0.1173	0.0813	0.1251	0.128	0.1069	0.1146	0.2628	0.1562	0.1151	0.1107	0.1052	0.0958	0.1403	0.1086	0.1086	0.1031	0.1074	0.6116	0.6438	0.6438	0.1296	0.1328	0.1389	0.1022	0.1251	0.1172
hsa-mir-1245a	0.1169	0.1178	0.1183	0.1176	0.1186	0.1195	0.1176	0.1192	0.1199	0.1195	0.1301	0.1322	0.1159	0.1373	0.1418	0.1225	0.154	0.1347	0.1323	0.1211	0.1369	0.1323	0.1086	0.0941	0.0908	0.1204	0.103	0.0847	0.1042	0.1118	0.103	0.0892	0.1002	0.1014	0.0928	0.1133	0.1006	0.1006	0.0822	0.1018	0.1285	0.1296	0.1296	0.6334	0.6105	0.0937	0.0826	0.0961	0.091
hsa-mir-1245b	0.1197	0.1207	0.1212	0.1204	0.1214	0.1224	0.1204	0.122	0.1227	0.1224	0.1335	0.1356	0.1189	0.1367	0.1412	0.126	0.1576	0.1362	0.1338	0.1246	0.1347	0.1302	0.1079	0.0989	0.0895	0.1204	0.1064	0.0937	0.1095	0.1129	0.1073	0.0933	0.1022	0.1028	0.0972	0.1189	0.1019	0.1019	0.0802	0.1046	0.1317	0.1328	0.1328	0.6105	0.6464	0.0996	0.0856	0.0965	0.097
hsa-mir-1246	0.105	0.1059	0.1064	0.1057	0.1185	0.1074	0.1165	0.1071	0.1077	0.1074	0.1142	0.1161	0.1002	0.1433	0.13	0.1099	0.0968	0.1164	0.1142	0.1087	0.1202	0.1162	0.2656	0.2573	0.0908	0.1094	0.2659	0.0732	0.1025	0.114	0.0966	0.0805	0.0898	0.0928	0.0861	0.1071	0.0951	0.0951	0.0742	0.0945	0.1368	0.1389	0.1389	0.0937	0.0996	0.6279	0.2416	0.0968	0.0784
hsa-mir-1247	0.0795	0.0795	0.0795	0.0795	0.0795	0.0795	0.0904	0.0795	0.0795	0.0795	0.0947	0.0947	0.0772	0.1093	0.1138	0.0879	0.0879	0.0919	0.0919	0.0879	0.0912	0.0912	0.0864	0.577	0.0703	0.0907	0.5798	0.0679	0.0769	0.0938	0.0844	0.0699	0.0814	0.0835	0.0693	0.0843	0.0778	0.0778	0.0579	0.0784	0.1011	0.1022	0.1022	0.0826	0.0856	0.2416	0.6484	0.0757	0.0735
hsa-mir-1249	0.1074	0.1092	0.1103	0.1087	0.1108	0.1126	0.1087	0.112	0.1133	0.1126	0.1223	0.1265	0.1144	0.1288	0.1329	0.1219	0.1357	0.1333	0.1285	0.1191	0.1314	0.1272	0.1263	0.0896	0.1322	0.1064	0.0975	0.3349	0.1051	0.1164	0.1727	0.0729	0.0907	0.0968	0.0811	0.3452	0.0968	0.0968	0.3108	0.0958	0.1228	0.1251	0.1251	0.0961	0.0965	0.0968	0.0757	0.6798	0.0772
hsa-mir-1254-1	0.0984	0.0993	0.0998	0.099	0.1001	0.101	0.099	0.1007	0.1013	0.101	0.1108	0.1129	0.099	0.1162	0.1207	0.1088	0.1404	0.1175	0.1151	0.1075	0.1145	0.1099	0.0878	0.0749	0.0723	0.0991	0.0881	0.0719	0.0901	0.0904	0.0888	0.0794	0.085	0.0829	0.0802	0.0946	0.0874	0.0874	0.0713	0.0882	0.1161	0.1172	0.1172	0.091	0.097	0.0784	0.0735	0.0772	0.6063
hsa-mir-1256	0.1139	0.1148	0.1153	0.1145	0.1156	0.1165	0.1145	0.1162	0.1168	0.1165	0.1271	0.1292	0.1101	0.1322	0.1367	0.1234	0.155	0.1292	0.1268	0.1221	0.1302	0.1257	0.1063	0.092	0.0948	0.1136	0.1019	0.0835	0.111	0.1052	0.107	0.0959	0.1009	0.0969	0.086	0.1136	0.1024	0.1024	0.0785	0.1054	0.1288	0.1299	0.1299	0.1039	0.1104	0.0977	0.0796	0.0984	0.091
hsa-mir-1258	0.1129	0.1147	0.1157	0.1142	0.1163	0.1181	0.1142	0.1174	0.1188	0.1181	0.1221	0.1263	0.1137	0.1345	0.1435	0.1205	0.1837	0.1303	0.1255	0.1178	0.1367	0.1277	0.0908	0.0819	0.0764	0.1028	0.0888	0.0672	0.0908	0.1104	0.0925	0.0754	0.0843	0.0881	0.0771	0.102	0.0871	0.0871	0.0715	0.0904	0.1281	0.1303	0.1303	0.3416	0.3479	0.0843	0.0685	0.0759	0.3276
hsa-mir-125a	0.3447	0.3225	0.305	0.3856	0.3342	0.362	0.3712	0.372	0.3671	0.3773	0.3678	0.3629	0.3645	0.3421	0.2904	0.3621	0.2472	0.3807	0.3703	0.3876	0.3362	0.3599	0.1188	0.0964	0.1017	0.1296	0.1072	0.0966	0.1031	0.2715	0.1453	0.1026	0.0985	0.1017	0.0929	0.1244	0.1042	0.1042	0.0921	0.1037	0.3436	0.3376	0.3376	0.1212	0.1256	0.1118	0.0841	0.1231	0.1039
hsa-mir-125b-1	0.3722	0.3522	0.3361	0.3369	0.3056	0.3517	0.3726	0.3353	0.3186	0.3391	0.3595	0.3304	0.3797	0.323	0.2674	0.3539	0.2298	0.319	0.361	0.3501	0.3593	0.3249	0.117	0.1051	0.0852	0.1263	0.1188	0.0936	0.1034	0.2639	0.1486	0.0995	0.1118	0.1	0.1022	0.1215	0.105	0.105	0.0894	0.1057	0.2984	0.2928	0.2928	0.1171	0.1204	0.1188	0.0957	0.1158	0.1006
hsa-mir-125b-2	0.3484	0.328	0.3234	0.3134	0.2928	0.3384	0.348	0.3222	0.3052	0.3384	0.3361	0.3173	0.3374	0.308	0.2635	0.3271	0.2239	0.3055	0.3485	0.3247	0.3287	0.3235	0.1178	0.1058	0.0852	0.1271	0.1195	0.0944	0.1034	0.2492	0.1513	0.1002	0.1126	0.1	0.1029	0.1222	0.105	0.105	0.0901	0.1057	0.296	0.2901	0.2901	0.1179	0.1211	0.132	0.0965	0.1173	0.1014
hsa-mir-126	0.379	0.3482	0.3328	0.4187	0.3854	0.3732	0.4187	0.3951	0.3647	0.3604	0.3716	0.3328	0.3521	0.3099	0.2582	0.376	0.2098	0.3841	0.3867	0.3972	0.3298	0.3894	0.1038	0.0862	0.0852	0.1134	0.0897	0.0864	0.0932	0.2264	0.1319	0.0938	0.1032	0.0999	0.0901	0.1141	0.1049	0.1049	0.0867	0.1033	0.2749	0.2588	0.2588	0.1123	0.1099	0.0973	0.0681	0.097	0.0947
hsa-mir-1260a	0.1069	0.1078	0.1083	0.0967	0.1086	0.1095	0.1075	0.1092	0.1098	0.1095	0.1173	0.1069	0.0932	0.1224	0.1269	0.1149	0.101	0.1191	0.1167	0.1135	0.1243	0.1197	0.093	0.0866	0.0744	0.1067	0.0966	0.0731	0.0997	0.0876	0.1034	0.083	0.0883	0.0912	0.085	0.1053	0.0924	0.0924	0.0773	0.0989	0.1193	0.1204	0.1204	0.0983	0.1033	0.0901	0.0767	0.0771	0.0847
hsa-mir-1266	0.1074	0.1083	0.1088	0.0972	0.0972	0.11	0.1081	0.1097	0.0972	0.0972	0.1137	0.1137	0.0977	0.1081	0.1081	0.1024	0.1024	0.1269	0.1134	0.1024	0.1212	0.102	0.0961	0.0847	0.0778	0.1067	0.1008	0.0724	0.0979	0.0957	0.0981	0.0741	0.0878	0.0892	0.0817	0.1007	0.1051	0.1051	0.0801	0.0932	0.1088	0.1088	0.1088	0.0997	0.0929	0.0857	0.0791	0.0843	0.0846
hsa-mir-127	0.2748	0.2767	0.2582	0.3279	0.2489	0.3022	0.2994	0.2975	0.3397	0.3339	0.3032	0.295	0.2982	0.3089	0.3052	0.2912	0.2496	0.3304	0.3363	0.3178	0.3289	0.3527	0.0919	0.0598	0.0538	0.0924	0.0819	0.0902	0.0798	0.2503	0.1182	0.0752	0.0854	0.0784	0.0943	0.0934	0.0893	0.0893	0.0709	0.0871	0.2887	0.2819	0.2819	0.0957	0.0952	0.0849	0.0644	0.089	0.0941
hsa-mir-1271	0.1341	0.1359	0.1369	0.1354	0.1375	0.1393	0.1354	0.1387	0.14	0.1393	0.1562	0.1603	0.1349	0.1728	0.1818	0.1403	0.1684	0.1491	0.1468	0.1518	0.1446	0.1403	0.1186	0.1045	0.1011	0.135	0.1166	0.3472	0.1196	0.1294	0.1924	0.1034	0.1123	0.109	0.1044	0.3766	0.1117	0.1117	0.3375	0.1207	0.1482	0.1493	0.1493	0.1177	0.1207	0.1067	0.0897	0.2788	0.1002
hsa-mir-1273a	0.0884	0.0884	0.0884	0.0884	0.0884	0.0884	0.0993	0.0884	0.0884	0.0884	0.0985	0.0985	0.085	0.1198	0.1243	0.0969	0.0969	0.0988	0.0988	0.0969	0.0973	0.0973	0.0864	0.5781	0.0788	0.1011	0.588	0.0669	0.085	0.0973	0.0961	0.0819	0.0851	0.0882	0.0743	0.0967	0.0955	0.0955	0.0694	0.0891	0.1091	0.1102	0.1102	0.0896	0.0944	0.254	0.5767	0.0738	0.08
hsa-mir-1273c	0.1035	0.1044	0.1049	0.1042	0.1052	0.106	0.1153	0.1057	0.1064	0.106	0.1202	0.1222	0.1033	0.1494	0.1357	0.1185	0.105	0.1244	0.1221	0.1172	0.1307	0.1265	0.3542	0.3387	0.1097	0.1133	0.3446	0.0775	0.0972	0.119	0.103	0.097	0.0937	0.096	0.0891	0.1086	0.0933	0.0933	0.0729	0.0991	0.1336	0.1358	0.1358	0.1015	0.1012	0.4255	0.333	0.1056	0.0877
hsa-mir-1273d	0.0902	0.0902	0.0902	0.0902	0.0902	0.0902	0.1011	0.0902	0.0902	0.0902	0.1006	0.1006	0.0872	0.118	0.1225	0.0937	0.0937	0.0972	0.0972	0.0937	0.0966	0.0966	0.0904	0.5805	0.079	0.1012	0.5902	0.0707	0.0905	0.0981	0.0939	0.0735	0.0744	0.0926	0.0858	0.0968	0.0856	0.0856	0.0682	0.0894	0.1079	0.109	0.109	0.0904	0.091	0.2513	0.5644	0.0807	0.0726
hsa-mir-1273e	0.0967	0.0967	0.0967	0.0967	0.0967	0.0967	0.1076	0.0967	0.0967	0.0967	0.103	0.103	0.0902	0.1238	0.1283	0.1007	0.1007	0.1085	0.1085	0.1007	0.1033	0.1033	0.0957	0.5827	0.0799	0.1038	0.5946	0.0767	0.0942	0.0991	0.0947	0.0797	0.0884	0.0931	0.0898	0.0988	0.0894	0.0894	0.069	0.0917	0.1157	0.1168	0.1168	0.0967	0.1005	0.2514	0.5748	0.0903	0.0802
hsa-mir-1273f	0.1019	0.1019	0.1019	0.1019	0.1019	0.1019	0.1127	0.1019	0.1019	0.1019	0.1179	0.1179	0.097	0.1382	0.1427	0.1095	0.1095	0.117	0.117	0.1095	0.116	0.116	0.1106	0.594	0.1047	0.1188	0.6055	0.0922	0.1095	0.1036	0.1077	0.0921	0.1009	0.1067	0.0957	0.1165	0.1023	0.1023	0.0769	0.1089	0.1295	0.1306	0.1306	0.1024	0.1112	0.2656	0.5855	0.1161	0.0887
hsa-mir-1273g	0.0903	0.0903	0.0903	0.0903	0.0903	0.0903	0.1012	0.0903	0.0903	0.0903	0.1069	0.1069	0.0844	0.1281	0.1326	0.0999	0.0999	0.1033	0.1033	0.0999	0.101	0.101	0.0958	0.5807	0.0844	0.105	0.5927	0.0749	0.0964	0.1001	0.103	0.0842	0.0834	0.0912	0.0831	0.105	0.0867	0.0867	0.0673	0.0958	0.1137	0.1148	0.1148	0.0891	0.0964	0.2548	0.5727	0.0945	0.0772
hsa-mir-1275	0.1087	0.1096	0.1101	0.1093	0.1103	0.1112	0.1093	0.1109	0.125	0.1112	0.124	0.126	0.1109	0.1358	0.1191	0.1264	0.1129	0.1251	0.1228	0.1251	0.1316	0.1273	0.3571	0.089	0.0949	0.1172	0.104	0.081	0.1015	0.1228	0.1091	0.0939	0.0878	0.1042	0.0961	0.1143	0.0941	0.0941	0.0729	0.1085	0.1192	0.1203	0.1203	0.1039	0.1061	0.2178	0.083	0.0948	0.0862
hsa-mir-128-1	0.303	0.3039	0.2847	0.3271	0.2751	0.3277	0.3135	0.3386	0.3654	0.3277	0.3007	0.3	0.3036	0.3645	0.3614	0.3355	0.3425	0.3895	0.3495	0.3483	0.3358	0.3474	0.1395	0.1064	0.1201	0.1396	0.1166	0.1145	0.1189	0.3283	0.1559	0.1249	0.112	0.1156	0.1043	0.1498	0.1148	0.1148	0.1115	0.1217	0.3426	0.3538	0.3538	0.1447	0.1442	0.127	0.0984	0.1468	0.1226
hsa-mir-128-2	0.3121	0.3005	0.2816	0.3231	0.2722	0.3233	0.3099	0.334	0.3599	0.3233	0.3096	0.2969	0.3147	0.3777	0.3551	0.3469	0.3347	0.4014	0.3595	0.3592	0.3305	0.3593	0.1388	0.1064	0.1194	0.1396	0.1166	0.1138	0.1189	0.3229	0.1548	0.1242	0.112	0.1156	0.1043	0.1491	0.1148	0.1148	0.1108	0.1217	0.3374	0.3481	0.3481	0.144	0.1435	0.1264	0.0984	0.1454	0.1219
hsa-mir-1285-1	0.1063	0.1072	0.1077	0.1069	0.108	0.1089	0.1069	0.1086	0.1092	0.1089	0.1086	0.1086	0.0911	0.1303	0.1348	0.104	0.104	0.1217	0.1193	0.104	0.1086	0.1233	0.1069	0.0924	0.0992	0.1112	0.1035	0.0859	0.1094	0.1009	0.1099	0.0916	0.0943	0.0955	0.0858	0.1038	0.5981	0.5981	0.0725	0.1048	0.1036	0.1036	0.1036	0.101	0.1038	0.0996	0.0806	0.1112	0.0877
hsa-mir-1285-2	0.1063	0.1072	0.1077	0.1069	0.108	0.1089	0.1069	0.1086	0.1092	0.1089	0.1086	0.1086	0.0911	0.1303	0.1348	0.104	0.104	0.1217	0.1193	0.104	0.1086	0.1233	0.1069	0.0924	0.0992	0.1112	0.1035	0.0859	0.1094	0.1009	0.1099	0.0916	0.0943	0.0955	0.0858	0.1038	0.5981	0.5981	0.0725	0.1048	0.1036	0.1036	0.1036	0.101	0.1038	0.0996	0.0806	0.1112	0.0877
hsa-mir-1286	0.1074	0.1083	0.1088	0.1081	0.1091	0.0972	0.0972	0.0972	0.0972	0.0972	0.1051	0.1051	0.1064	0.1059	0.1059	0.1129	0.099	0.1043	0.1043	0.1115	0.1001	0.1001	0.1019	0.0849	0.0895	0.1058	0.0985	0.0833	0.0978	0.0835	0.0935	0.0777	0.086	0.0991	0.091	0.1002	0.0848	0.0848	0.0662	0.0917	0.0973	0.0973	0.0973	0.0975	0.0997	0.0895	0.0886	0.0937	0.0805
hsa-mir-129-1	0.2709	0.2705	0.264	0.3062	0.267	0.3058	0.2928	0.2872	0.2804	0.2768	0.2941	0.2804	0.3194	0.3117	0.2683	0.2979	0.263	0.3326	0.3143	0.3116	0.3186	0.3155	0.1394	0.102	0.1089	0.1343	0.1148	0.1159	0.1164	0.2385	0.1769	0.1224	0.1261	0.1106	0.1268	0.1485	0.1113	0.1113	0.1092	0.1177	0.3227	0.315	0.315	0.1363	0.142	0.1264	0.0904	0.1501	0.1174
hsa-mir-129-2	0.2426	0.2533	0.2463	0.2763	0.2239	0.2584	0.2505	0.2552	0.2476	0.2445	0.2446	0.2662	0.2738	0.2585	0.2645	0.2689	0.3018	0.2796	0.2676	0.2691	0.2662	0.2842	0.1283	0.0927	0.0877	0.1169	0.1027	0.1166	0.1058	0.2635	0.1658	0.0846	0.1317	0.0954	0.1167	0.1321	0.1045	0.1045	0.0987	0.0992	0.296	0.2874	0.2874	0.1276	0.1364	0.1183	0.0831	0.1485	0.1146
hsa-mir-1290	0.121	0.1228	0.1238	0.1223	0.1244	0.1262	0.1223	0.1256	0.1269	0.1262	0.1227	0.1247	0.1091	0.1487	0.1577	0.1179	0.146	0.1409	0.1361	0.1166	0.1276	0.1385	0.1001	0.0903	0.0877	0.1123	0.0983	0.3374	0.0993	0.12	0.1739	0.0855	0.0949	0.0968	0.0924	0.3616	0.3492	0.3492	0.3263	0.0996	0.1212	0.1222	0.1222	0.101	0.1112	0.0881	0.0808	0.2557	0.0875
hsa-mir-1293	0.0829	0.0838	0.0843	0.0836	0.0846	0.0855	0.0836	0.0852	0.0859	0.0855	0.0931	0.0952	0.0695	0.0851	0.0851	0.0728	0.0728	0.0908	0.0884	0.0728	0.0754	0.0754	0.0714	0.0663	0.0683	0.0814	0.0778	0.0572	0.0739	0.0612	0.076	0.0595	0.0668	0.0713	0.0661	0.0796	0.0764	0.0764	0.0535	0.0728	0.0759	0.0759	0.0759	0.0726	0.0726	0.0723	0.0516	0.0683	0.0655
hsa-mir-1296	0.0805	0.0814	0.082	0.0812	0.0822	0.0831	0.0812	0.0828	0.0835	0.0831	0.0802	0.0823	0.0806	0.0859	0.0904	0.0824	0.114	0.0949	0.0925	0.081	0.0884	0.0839	0.0672	0.0485	0.0489	0.0739	0.0616	0.0555	0.0603	0.0772	0.0608	0.0552	0.0636	0.0673	0.0529	0.0657	0.0561	0.0561	0.052	0.0582	0.0855	0.0866	0.0866	0.0679	0.0707	0.0565	0.0483	0.0516	0.0625
hsa-mir-1299	0.1047	0.1056	0.1061	0.1053	0.1064	0.1073	0.1053	0.107	0.1076	0.1073	0.1204	0.1225	0.1016	0.1282	0.1327	0.1152	0.1468	0.1199	0.1175	0.1138	0.1085	0.1232	0.1029	0.0881	0.0898	0.1099	0.0989	0.0859	0.0999	0.1014	0.0994	0.0857	0.0872	0.0973	0.0906	0.1081	0.0917	0.0917	0.0725	0.0987	0.1213	0.1224	0.1224	0.1002	0.1041	0.0961	0.0792	0.0939	0.0877
hsa-mir-1301	0.1123	0.1132	0.1137	0.1129	0.114	0.1149	0.1129	0.1146	0.1152	0.1149	0.1179	0.12	0.1102	0.124	0.1285	0.1179	0.1494	0.1224	0.12	0.1165	0.1237	0.1192	0.0973	0.0887	0.0787	0.1033	0.1003	0.5821	0.1016	0.1077	0.1844	0.083	0.0904	0.098	0.0901	0.6043	0.0955	0.0955	0.5744	0.0972	0.121	0.1221	0.1221	0.0994	0.1047	0.0888	0.0745	0.3297	0.0845
hsa-mir-1302-1	0.0969	0.0969	0.0969	0.0969	0.0969	0.0969	0.1075	0.0969	0.0969	0.0969	0.0999	0.0999	0.0919	0.1218	0.126	0.1002	0.1002	0.1031	0.1031	0.1002	0.1048	0.1048	0.0898	0.3245	0.0789	0.1032	0.3486	0.0749	0.0948	0.1216	0.1039	0.0796	0.0808	0.0934	0.0847	0.0982	0.0895	0.0895	0.0726	0.0988	0.1123	0.1133	0.1133	0.0897	0.0967	0.2115	0.324	0.0869	0.082
hsa-mir-1302-2	0.0969	0.0969	0.0969	0.0969	0.0969	0.0969	0.1075	0.0969	0.0969	0.0969	0.0999	0.0999	0.0919	0.1218	0.126	0.1002	0.1002	0.1031	0.1031	0.1002	0.1048	0.1048	0.0898	0.3245	0.0789	0.1032	0.3486	0.0749	0.0948	0.1216	0.1039	0.0796	0.0808	0.0934	0.0847	0.0982	0.0895	0.0895	0.0726	0.0988	0.1123	0.1133	0.1133	0.0897	0.0967	0.2115	0.324	0.0869	0.082
hsa-mir-1302-3	0.0969	0.0969	0.0969	0.0969	0.0969	0.0969	0.1075	0.0969	0.0969	0.0969	0.0999	0.0999	0.0919	0.1218	0.126	0.1002	0.1002	0.1031	0.1031	0.1002	0.1048	0.1048	0.0898	0.3245	0.0789	0.1032	0.3486	0.0749	0.0948	0.1216	0.1039	0.0796	0.0808	0.0934	0.0847	0.0982	0.0895	0.0895	0.0726	0.0988	0.1123	0.1133	0.1133	0.0897	0.0967	0.2115	0.324	0.0869	0.082
hsa-mir-1302-4	0.0969	0.0969	0.0969	0.0969	0.0969	0.0969	0.1075	0.0969	0.0969	0.0969	0.0999	0.0999	0.0919	0.1218	0.126	0.1002	0.1002	0.1031	0.1031	0.1002	0.1048	0.1048	0.0898	0.3245	0.0789	0.1032	0.3486	0.0749	0.0948	0.1216	0.1039	0.0796	0.0808	0.0934	0.0847	0.0982	0.0895	0.0895	0.0726	0.0988	0.1123	0.1133	0.1133	0.0897	0.0967	0.2115	0.324	0.0869	0.082
hsa-mir-1302-5	0.0969	0.0969	0.0969	0.0969	0.0969	0.0969	0.1075	0.0969	0.0969	0.0969	0.0999	0.0999	0.0919	0.1218	0.126	0.1002	0.1002	0.1031	0.1031	0.1002	0.1048	0.1048	0.0898	0.3245	0.0789	0.1032	0.3486	0.0749	0.0948	0.1216	0.1039	0.0796	0.0808	0.0934	0.0847	0.0982	0.0895	0.0895	0.0726	0.0988	0.1123	0.1133	0.1133	0.0897	0.0967	0.2115	0.324	0.0869	0.082
hsa-mir-1302-6	0.0969	0.0969	0.0969	0.0969	0.0969	0.0969	0.1075	0.0969	0.0969	0.0969	0.0999	0.0999	0.0919	0.1218	0.126	0.1002	0.1002	0.1031	0.1031	0.1002	0.1048	0.1048	0.0898	0.3245	0.0789	0.1032	0.3486	0.0749	0.0948	0.1216	0.1039	0.0796	0.0808	0.0934	0.0847	0.0982	0.0895	0.0895	0.0726	0.0988	0.1123	0.1133	0.1133	0.0897	0.0967	0.2115	0.324	0.0869	0.082
hsa-mir-1302-7	0.0969	0.0969	0.0969	0.0969	0.0969	0.0969	0.1075	0.0969	0.0969	0.0969	0.0999	0.0999	0.0919	0.1218	0.126	0.1002	0.1002	0.1031	0.1031	0.1002	0.1048	0.1048	0.0898	0.3245	0.0789	0.1032	0.3486	0.0749	0.0948	0.1216	0.1039	0.0796	0.0808	0.0934	0.0847	0.0982	0.0895	0.0895	0.0726	0.0988	0.1123	0.1133	0.1133	0.0897	0.0967	0.2115	0.324	0.0869	0.082
hsa-mir-1302-8	0.0969	0.0969	0.0969	0.0969	0.0969	0.0969	0.1075	0.0969	0.0969	0.0969	0.0999	0.0999	0.0919	0.1218	0.126	0.1002	0.1002	0.1031	0.1031	0.1002	0.1048	0.1048	0.0898	0.3245	0.0789	0.1032	0.3486	0.0749	0.0948	0.1216	0.1039	0.0796	0.0808	0.0934	0.0847	0.0982	0.0895	0.0895	0.0726	0.0988	0.1123	0.1133	0.1133	0.0897	0.0967	0.2115	0.324	0.0869	0.082
hsa-mir-1302-9	0.0969	0.0969	0.0969	0.0969	0.0969	0.0969	0.1075	0.0969	0.0969	0.0969	0.0999	0.0999	0.0919	0.1218	0.126	0.1002	0.1002	0.1031	0.1031	0.1002	0.1048	0.1048	0.0898	0.3245	0.0789	0.1032	0.3486	0.0749	0.0948	0.1216	0.1039	0.0796	0.0808	0.0934	0.0847	0.0982	0.0895	0.0895	0.0726	0.0988	0.1123	0.1133	0.1133	0.0897	0.0967	0.2115	0.324	0.0869	0.082
hsa-mir-1302-10	0.0969	0.0969	0.0969	0.0969	0.0969	0.0969	0.1075	0.0969	0.0969	0.0969	0.0999	0.0999	0.0919	0.1218	0.126	0.1002	0.1002	0.1031	0.1031	0.1002	0.1048	0.1048	0.0898	0.3245	0.0789	0.1032	0.3486	0.0749	0.0948	0.1216	0.1039	0.0796	0.0808	0.0934	0.0847	0.0982	0.0895	0.0895	0.0726	0.0988	0.1123	0.1133	0.1133	0.0897	0.0967	0.2115	0.324	0.0869	0.082
hsa-mir-1302-11	0.0969	0.0969	0.0969	0.0969	0.0969	0.0969	0.1075	0.0969	0.0969	0.0969	0.0999	0.0999	0.0919	0.1218	0.126	0.1002	0.1002	0.1031	0.1031	0.1002	0.1048	0.1048	0.0898	0.3245	0.0789	0.1032	0.3486	0.0749	0.0948	0.1216	0.1039	0.0796	0.0808	0.0934	0.0847	0.0982	0.0895	0.0895	0.0726	0.0988	0.1123	0.1133	0.1133	0.0897	0.0967	0.2115	0.324	0.0869	0.082
hsa-mir-1303	0.12	0.1218	0.1228	0.1213	0.1234	0.1252	0.1213	0.1246	0.1259	0.1252	0.1326	0.1367	0.1324	0.1511	0.1375	0.131	0.1449	0.1392	0.1344	0.1282	0.1525	0.1435	0.3475	0.0889	0.0871	0.1125	0.1016	0.3316	0.1035	0.127	0.1803	0.0848	0.0922	0.1023	0.0904	0.3574	0.0934	0.0934	0.3228	0.1016	0.1369	0.1392	0.1392	0.1019	0.1038	0.2179	0.0807	0.2617	0.0865
hsa-mir-1305	0.1047	0.1056	0.1061	0.0945	0.1064	0.1073	0.1054	0.107	0.1077	0.1073	0.1188	0.1084	0.0953	0.1275	0.132	0.1179	0.104	0.1209	0.1185	0.1165	0.1232	0.1187	0.1031	0.0863	0.0903	0.1148	0.0986	0.0804	0.0982	0.0859	0.1031	0.0844	0.0892	0.0994	0.0913	0.1115	0.0923	0.0923	0.0718	0.0998	0.117	0.1181	0.1181	0.102	0.1036	0.0913	0.0784	0.0944	0.0821
hsa-mir-1307	0.1052	0.1061	0.1066	0.1059	0.1069	0.1078	0.1059	0.1075	0.1082	0.1078	0.1212	0.1107	0.0985	0.1271	0.1099	0.1066	0.0927	0.1158	0.1133	0.1052	0.1202	0.1157	0.109	0.1019	0.1122	0.1122	0.0928	0.0831	0.0938	0.0835	0.0949	0.5849	0.0998	0.098	0.0862	0.1099	0.1041	0.1041	0.0657	0.0939	0.1176	0.1187	0.1187	0.0996	0.0999	0.0897	0.0835	0.0995	0.0819
hsa-mir-130a	0.3096	0.2985	0.2803	0.3474	0.3366	0.3507	0.3474	0.3166	0.325	0.3354	0.3709	0.3642	0.4158	0.3549	0.3149	0.3579	0.3079	0.3659	0.3588	0.3855	0.3491	0.3754	0.1349	0.1009	0.0969	0.1375	0.1142	0.1171	0.1196	0.2858	0.1657	0.1239	0.1155	0.1142	0.1014	0.148	0.1115	0.1115	0.1035	0.118	0.3049	0.2975	0.2975	0.1353	0.1386	0.1212	0.0889	0.1241	0.1164
hsa-mir-130b	0.3166	0.3053	0.2864	0.3147	0.3029	0.3294	0.3421	0.325	0.334	0.3146	0.3388	0.3017	0.3381	0.3661	0.3064	0.3357	0.297	0.3763	0.3677	0.348	0.3062	0.3521	0.1361	0.1009	0.0969	0.1375	0.1142	0.1183	0.1196	0.2631	0.1686	0.1251	0.1155	0.1142	0.1014	0.1492	0.1294	0.1294	0.1047	0.118	0.3131	0.3056	0.3056	0.1365	0.1398	0.1223	0.0889	0.1252	0.1176
hsa-mir-132	0.3218	0.3002	0.2835	0.3449	0.335	0.362	0.3449	0.3298	0.3522	0.3476	0.3266	0.3053	0.3576	0.3201	0.2709	0.3542	0.2558	0.3586	0.4066	0.4099	0.3223	0.4112	0.1253	0.1023	0.1028	0.1296	0.1152	0.1048	0.1137	0.2359	0.156	0.1101	0.107	0.1151	0.0987	0.138	0.1133	0.1133	0.1034	0.1275	0.2895	0.2963	0.2963	0.1311	0.1349	0.118	0.0909	0.1175	0.1106
hsa-mir-1322	0.093	0.0939	0.0944	0.0937	0.0947	0.0828	0.0828	0.0828	0.0828	0.0828	0.0922	0.0922	0.0969	0.0953	0.0953	0.1011	0.0872	0.0984	0.0984	0.0997	0.0951	0.0951	0.0913	0.0794	0.0902	0.0948	0.0823	0.0726	0.0902	0.076	0.0861	0.0746	0.082	0.085	0.0694	0.0933	0.0793	0.0793	0.0637	0.0874	0.0911	0.0911	0.0911	0.0856	0.0888	0.0798	0.0636	0.0919	0.0733
hsa-mir-1323	0.0874	0.0883	0.0888	0.088	0.0891	0.09	0.088	0.0897	0.0903	0.09	0.0936	0.0957	0.0828	0.1021	0.1066	0.0898	0.1214	0.0984	0.096	0.0884	0.0998	0.0952	0.0741	0.0717	0.0597	0.0819	0.074	0.0642	0.0733	0.0835	0.0719	0.063	0.0766	0.0711	0.0669	0.078	0.0711	0.0711	0.0544	0.0715	0.0979	0.099	0.099	0.5736	0.5791	0.0723	0.0695	0.0654	0.0662
hsa-mir-133a-1	0.3054	0.296	0.2799	0.3157	0.2944	0.3049	0.3041	0.2777	0.2841	0.2927	0.4283	0.3986	0.3266	0.2635	0.2193	0.3116	0.2188	0.3034	0.3235	0.3347	0.2745	0.3248	0.1127	0.0863	0.0781	0.1078	0.0949	0.0957	0.1031	0.2421	0.1329	0.0938	0.1042	0.0991	0.096	0.1167	0.0878	0.0878	0.0825	0.0985	0.2499	0.255	0.255	0.1102	0.1192	0.1033	0.0773	0.1114	0.0971
hsa-mir-133a-2	0.288	0.2893	0.2724	0.2978	0.2754	0.2853	0.2861	0.2699	0.2641	0.273	0.3972	0.4293	0.2926	0.2532	0.2311	0.2912	0.2341	0.2831	0.2825	0.3155	0.2507	0.2905	0.1143	0.0863	0.0781	0.1078	0.0949	0.0973	0.1031	0.2444	0.1371	0.0818	0.1058	0.0991	0.0976	0.1183	0.0878	0.0878	0.0841	0.0985	0.2511	0.2566	0.2566	0.1118	0.1208	0.1047	0.0773	0.1146	0.0987
hsa-mir-133b	0.2867	0.277	0.2611	0.3317	0.2747	0.3217	0.3194	0.3308	0.3259	0.3217	0.3908	0.3601	0.3171	0.2924	0.2592	0.3155	0.2216	0.3751	0.3782	0.3389	0.3692	0.3578	0.113	0.0863	0.0781	0.1078	0.0949	0.096	0.1031	0.2574	0.1337	0.094	0.1045	0.0991	0.0963	0.117	0.0878	0.0878	0.0828	0.0985	0.2888	0.2699	0.2699	0.1105	0.1195	0.1036	0.0773	0.0995	0.0973
hsa-mir-134	0.2512	0.2514	0.2325	0.2361	0.2112	0.2586	0.2739	0.2416	0.2927	0.2586	0.2437	0.2172	0.2841	0.3006	0.2761	0.2733	0.2451	0.3239	0.3013	0.2865	0.3153	0.3074	0.1018	0.077	0.0789	0.0904	0.0823	0.087	0.0928	0.2276	0.1236	0.0926	0.0775	0.0876	0.072	0.1137	0.0952	0.0952	0.0784	0.0894	0.2647	0.2736	0.2736	0.1009	0.1067	0.1008	0.0672	0.1014	0.0891
hsa-mir-135a-1	0.3308	0.3192	0.2988	0.3294	0.2886	0.3834	0.3151	0.3424	0.3361	0.331	0.3089	0.2963	0.3559	0.3275	0.3015	0.314	0.3164	0.3565	0.3344	0.3275	0.3786	0.346	0.1321	0.1009	0.0986	0.1309	0.1123	0.1194	0.1167	0.2527	0.1466	0.118	0.1098	0.112	0.0992	0.1485	0.1073	0.1073	0.108	0.108	0.3497	0.3621	0.3621	0.1358	0.1417	0.1264	0.0904	0.1432	0.1206
hsa-mir-135b	0.3171	0.3192	0.2988	0.3294	0.2886	0.3477	0.3151	0.3262	0.3532	0.331	0.2963	0.2827	0.3751	0.3275	0.3015	0.3307	0.3455	0.3742	0.3068	0.3275	0.3563	0.346	0.1321	0.1009	0.0986	0.1309	0.1123	0.1194	0.1167	0.2691	0.1664	0.118	0.1306	0.112	0.1201	0.1485	0.1073	0.1073	0.108	0.108	0.3497	0.3621	0.3621	0.1358	0.1417	0.1264	0.0904	0.1432	0.1206
hsa-mir-136	0.2417	0.2141	0.1937	0.2512	0.2087	0.2464	0.2375	0.2583	0.2502	0.2464	0.2548	0.2529	0.2993	0.3062	0.2755	0.282	0.3919	0.2826	0.2661	0.2977	0.2559	0.314	0.0909	0.0817	0.0732	0.1023	0.0901	0.1086	0.0894	0.219	0.1416	0.1068	0.0802	0.0985	0.0899	0.1293	0.0822	0.0822	0.098	0.0913	0.2476	0.2566	0.2566	0.1234	0.1327	0.0848	0.075	0.1083	0.1115
hsa-mir-137	0.2996	0.2875	0.2683	0.3105	0.2465	0.3101	0.2842	0.3059	0.3303	0.2953	0.3067	0.294	0.3378	0.347	0.3222	0.3284	0.3114	0.3314	0.3561	0.3414	0.334	0.3451	0.1386	0.1004	0.1086	0.1507	0.1162	0.1089	0.1197	0.2576	0.1669	0.1194	0.1072	0.1125	0.1075	0.1457	0.1097	0.1097	0.102	0.1155	0.3413	0.3339	0.3339	0.1342	0.1423	0.1308	0.0851	0.1592	0.1187
hsa-mir-138-1	0.2079	0.2168	0.2217	0.2022	0.1979	0.2185	0.2144	0.2158	0.2212	0.2331	0.2079	0.1987	0.2051	0.2657	0.2749	0.2035	0.1764	0.2253	0.2202	0.2083	0.2542	0.2406	0.1053	0.0886	0.0988	0.1121	0.106	0.1235	0.1044	0.2	0.1591	0.1241	0.1301	0.1012	0.1266	0.144	0.1356	0.1356	0.1188	0.1018	0.2332	0.2225	0.2225	0.1049	0.1124	0.0963	0.1014	0.1742	0.1276
hsa-mir-138-2	0.2945	0.2961	0.2756	0.2922	0.2522	0.3067	0.2922	0.3181	0.3284	0.3231	0.2816	0.282	0.3149	0.3788	0.4072	0.2943	0.3474	0.3158	0.2981	0.3083	0.3296	0.3398	0.1053	0.0886	0.0988	0.1121	0.106	0.1095	0.1044	0.3051	0.1612	0.1101	0.1161	0.1012	0.1126	0.13	0.1216	0.1216	0.1048	0.1018	0.3379	0.3304	0.3304	0.1266	0.1341	0.0963	0.1014	0.1463	0.1136
hsa-mir-139	0.3313	0.3202	0.3002	0.3602	0.3336	0.384	0.3449	0.3602	0.3544	0.366	0.3415	0.3321	0.3723	0.3609	0.3372	0.345	0.3092	0.357	0.364	0.374	0.3927	0.4174	0.1391	0.1031	0.1064	0.1344	0.112	0.1136	0.1124	0.2897	0.1549	0.1174	0.1037	0.1168	0.1153	0.1439	0.1264	0.1264	0.1009	0.1172	0.3142	0.3242	0.3242	0.1357	0.1354	0.1214	0.0952	0.1503	0.1142
hsa-mir-140	0.3085	0.286	0.2802	0.3318	0.3489	0.3483	0.3589	0.3155	0.3381	0.3483	0.3293	0.2946	0.3275	0.3231	0.2564	0.3574	0.2519	0.3769	0.3413	0.3683	0.3116	0.3869	0.1298	0.0995	0.0919	0.134	0.111	0.1088	0.1125	0.2407	0.1613	0.1194	0.1056	0.1124	0.0985	0.1409	0.1072	0.1072	0.1001	0.1162	0.2728	0.2794	0.2794	0.1331	0.133	0.1143	0.089	0.1366	0.1139
hsa-mir-141	0.3564	0.334	0.3161	0.3429	0.2832	0.3183	0.3301	0.3278	0.3363	0.3183	0.3086	0.2978	0.3775	0.3754	0.3391	0.3287	0.2756	0.3468	0.3417	0.3398	0.3681	0.3592	0.1343	0.103	0.1188	0.137	0.1089	0.1101	0.1145	0.3178	0.1615	0.1197	0.1225	0.1167	0.1214	0.1466	0.1244	0.1244	0.0987	0.1191	0.3336	0.3274	0.3274	0.1326	0.1338	0.1178	0.0931	0.1381	0.1118
hsa-mir-142	0.3699	0.3616	0.3449	0.3457	0.3487	0.361	0.3826	0.3699	0.3935	0.361	0.3848	0.3547	0.3149	0.3176	0.2985	0.3083	0.2415	0.3812	0.3865	0.3545	0.3316	0.3539	0.1357	0.1073	0.1161	0.1427	0.1192	0.1172	0.1229	0.2662	0.1554	0.1145	0.1166	0.1212	0.1098	0.1469	0.1292	0.1292	0.1024	0.1205	0.3292	0.3234	0.3234	0.1356	0.1397	0.1211	0.0994	0.132	0.1164
hsa-mir-143	0.3448	0.3364	0.3206	0.3944	0.324	0.3351	0.3444	0.3436	0.3652	0.3477	0.3501	0.3209	0.3753	0.3247	0.2941	0.3507	0.2267	0.3672	0.3713	0.3728	0.3169	0.3381	0.1166	0.0964	0.102	0.1243	0.102	0.1025	0.1107	0.2617	0.1471	0.1068	0.1135	0.109	0.0986	0.1222	0.1158	0.1158	0.0904	0.1066	0.288	0.2822	0.2822	0.114	0.1214	0.109	0.0848	0.1206	0.1024
hsa-mir-144	0.2912	0.2787	0.2721	0.2883	0.2379	0.2715	0.2756	0.2961	0.2892	0.2855	0.2578	0.2646	0.3079	0.2941	0.2829	0.3251	0.3005	0.3304	0.3272	0.2941	0.3274	0.3073	0.1394	0.1036	0.0983	0.1385	0.1165	0.1208	0.118	0.2598	0.1407	0.122	0.1141	0.1359	0.104	0.1508	0.1303	0.1303	0.1106	0.1172	0.2992	0.291	0.291	0.1439	0.1423	0.1272	0.0989	0.1498	0.1198
hsa-mir-145	0.3464	0.3269	0.3225	0.3459	0.3373	0.3132	0.3237	0.3212	0.3404	0.3615	0.3585	0.3187	0.3655	0.3186	0.2766	0.3428	0.2207	0.366	0.3955	0.3283	0.3512	0.3578	0.1226	0.103	0.1019	0.1385	0.1081	0.1045	0.1125	0.255	0.1539	0.1076	0.1184	0.1119	0.1051	0.1325	0.1201	0.1201	0.1015	0.1128	0.2937	0.288	0.288	0.1244	0.1248	0.1144	0.088	0.1225	0.1071
hsa-mir-146a	0.3329	0.3252	0.3212	0.3322	0.3243	0.3128	0.3426	0.2997	0.3266	0.3342	0.3001	0.2827	0.3235	0.2888	0.2621	0.2965	0.189	0.3232	0.3503	0.3156	0.2909	0.3105	0.118	0.0975	0.1019	0.1183	0.1169	0.0951	0.1097	0.2388	0.1416	0.0967	0.1086	0.1054	0.1038	0.1207	0.1134	0.1134	0.0907	0.1137	0.2884	0.2834	0.2834	0.1151	0.1212	0.1124	0.0904	0.1224	0.1038
hsa-mir-1469	0.0989	0.0999	0.1004	0.0996	0.1006	0.1016	0.0996	0.1012	0.1019	0.1016	0.107	0.1091	0.103	0.1031	0.1076	0.1002	0.1317	0.0987	0.0962	0.0988	0.0965	0.092	0.0752	0.0686	0.0587	0.0974	0.0767	0.0665	0.08	0.0976	0.0865	0.0787	0.0986	0.0893	0.0797	0.108	0.0911	0.0911	0.055	0.0883	0.092	0.0931	0.0931	0.5816	0.5965	0.0723	0.0528	0.062	0.0628
hsa-mir-146b	0.3039	0.3055	0.3005	0.291	0.2805	0.2897	0.3259	0.2985	0.3185	0.3146	0.2862	0.2865	0.3341	0.2858	0.2787	0.2928	0.2207	0.3118	0.3327	0.3039	0.3213	0.2907	0.1284	0.1061	0.1047	0.1202	0.1242	0.1035	0.1134	0.2846	0.1356	0.1004	0.1028	0.1072	0.0939	0.127	0.1204	0.1204	0.092	0.1062	0.2996	0.2933	0.2933	0.1208	0.1281	0.1286	0.0964	0.1404	0.1053
hsa-mir-147a	0.2206	0.2182	0.1973	0.2286	0.1869	0.236	0.2156	0.2479	0.2557	0.236	0.2321	0.2395	0.2633	0.3297	0.3237	0.2463	0.3735	0.2808	0.2525	0.2636	0.3488	0.2788	0.1453	0.0859	0.1008	0.124	0.1068	0.1163	0.1093	0.246	0.1523	0.1199	0.0905	0.1048	0.0984	0.1503	0.0961	0.0961	0.1101	0.1068	0.3063	0.319	0.319	0.1359	0.1355	0.13	0.081	0.1388	0.1175
hsa-mir-147b	0.1052	0.107	0.108	0.0957	0.0966	0.0974	0.0957	0.1096	0.0977	0.1102	0.1086	0.1105	0.0973	0.1102	0.094	0.1061	0.093	0.1082	0.106	0.1049	0.1147	0.1107	0.2558	0.0774	0.0842	0.1008	0.087	0.0695	0.0903	0.0888	0.0854	0.0738	0.0823	0.0954	0.0825	0.094	0.0805	0.0805	0.0661	0.0862	0.1077	0.1087	0.1087	0.0868	0.0933	0.1798	0.0697	0.0815	0.0782
hsa-mir-148a	0.3423	0.3206	0.3037	0.3673	0.3315	0.3437	0.3541	0.3531	0.348	0.3437	0.403	0.3851	0.3958	0.3464	0.2967	0.3951	0.2525	0.3397	0.3477	0.4043	0.3088	0.3203	0.1332	0.1166	0.0963	0.1304	0.1267	0.107	0.115	0.2596	0.1402	0.118	0.111	0.1116	0.099	0.1405	0.1101	0.1101	0.0979	0.118	0.359	0.3378	0.3378	0.1329	0.1349	0.1296	0.1014	0.1323	0.1148
hsa-mir-148b	0.2561	0.2673	0.2601	0.2773	0.2631	0.2877	0.2907	0.2839	0.3077	0.3033	0.2648	0.2734	0.2914	0.3336	0.3272	0.2755	0.3289	0.3107	0.2821	0.291	0.2851	0.303	0.1451	0.1285	0.0963	0.1304	0.1386	0.1189	0.14	0.3002	0.1581	0.1299	0.111	0.1116	0.099	0.1524	0.1101	0.1101	0.1097	0.118	0.296	0.3055	0.3055	0.1447	0.1467	0.1516	0.1133	0.1298	0.1267
hsa-mir-149	0.3036	0.3063	0.2867	0.3021	0.2769	0.335	0.3021	0.314	0.3406	0.335	0.3105	0.2868	0.3466	0.3547	0.313	0.3234	0.2926	0.3568	0.331	0.3353	0.398	0.3987	0.112	0.0873	0.096	0.0992	0.0933	0.0931	0.0989	0.2555	0.1416	0.0987	0.1058	0.0868	0.0942	0.1159	0.0914	0.0914	0.0826	0.0954	0.3196	0.3309	0.3309	0.1125	0.1139	0.1069	0.072	0.1189	0.0956
hsa-mir-15a	0.2976	0.2875	0.2721	0.3276	0.3063	0.3156	0.3276	0.3242	0.3856	0.3277	0.3354	0.3041	0.3151	0.3689	0.3354	0.3346	0.2536	0.3912	0.3826	0.3709	0.3146	0.3254	0.134	0.1211	0.1133	0.1377	0.1295	0.1138	0.1336	0.2916	0.1434	0.1166	0.1275	0.1157	0.1168	0.1416	0.1283	0.1283	0.1	0.1201	0.3211	0.3019	0.3019	0.1377	0.1371	0.1322	0.1027	0.1332	0.1141
hsa-mir-150	0.3538	0.3329	0.3163	0.3537	0.3079	0.3579	0.3799	0.3534	0.3627	0.3443	0.3348	0.3154	0.3289	0.3239	0.2772	0.3144	0.2363	0.3933	0.3687	0.3246	0.3516	0.3725	0.1178	0.1082	0.1135	0.1157	0.1148	0.1005	0.1054	0.2817	0.1404	0.0981	0.1125	0.1035	0.0842	0.122	0.116	0.116	0.0905	0.1004	0.2982	0.3056	0.3056	0.1168	0.1199	0.1164	0.0946	0.1154	0.102
hsa-mir-151a	0.332	0.3079	0.289	0.3598	0.3343	0.3653	0.3751	0.3438	0.3889	0.3825	0.3308	0.3079	0.3806	0.3439	0.3216	0.3672	0.3011	0.3701	0.3456	0.3781	0.3628	0.4485	0.1231	0.0913	0.0872	0.1187	0.104	0.0942	0.1026	0.3149	0.1541	0.1059	0.0994	0.1025	0.0928	0.1317	0.1198	0.1198	0.1011	0.1025	0.3106	0.3034	0.3034	0.1251	0.1297	0.1144	0.0823	0.1274	0.1103
hsa-mir-152	0.3329	0.3513	0.33	0.3619	0.3194	0.3673	0.3464	0.3614	0.3923	0.3673	0.3018	0.3018	0.3402	0.3131	0.2864	0.3743	0.3243	0.3414	0.3086	0.3685	0.3632	0.3353	0.1409	0.1035	0.0963	0.1304	0.1136	0.1147	0.115	0.2487	0.1336	0.1257	0.111	0.1116	0.099	0.1482	0.1101	0.1101	0.1056	0.118	0.3301	0.3412	0.3412	0.1406	0.1426	0.1232	0.0883	0.1259	0.1225
hsa-mir-153-1	0.2865	0.2728	0.2519	0.2696	0.2288	0.2951	0.2696	0.307	0.3165	0.2951	0.2782	0.2616	0.2983	0.3422	0.3134	0.3136	0.3117	0.3159	0.2986	0.3117	0.3586	0.3094	0.1463	0.1031	0.1076	0.1527	0.1123	0.1	0.1171	0.2503	0.1375	0.1271	0.1097	0.1121	0.1047	0.1217	0.1151	0.1151	0.0825	0.1167	0.366	0.3816	0.3816	0.1429	0.1468	0.1292	0.0885	0.1369	0.1264
hsa-mir-153-2	0.2565	0.2548	0.2335	0.2519	0.2103	0.2751	0.2519	0.2873	0.296	0.2751	0.2488	0.2562	0.2598	0.2967	0.3337	0.2751	0.3435	0.2784	0.2667	0.276	0.3321	0.27	0.1185	0.1031	0.1076	0.1582	0.1123	0.1	0.1171	0.2445	0.1408	0.0993	0.1097	0.1121	0.1047	0.1217	0.1151	0.1151	0.0825	0.1167	0.3423	0.3569	0.3569	0.1485	0.1524	0.1042	0.0885	0.1418	0.1319
hsa-mir-154	0.2401	0.2272	0.2087	0.2614	0.2229	0.2585	0.2746	0.255	0.2772	0.2731	0.2649	0.2513	0.3421	0.2856	0.2775	0.3244	0.2658	0.3311	0.2814	0.3369	0.31	0.3207	0.0883	0.0753	0.0888	0.0996	0.0844	0.0666	0.0848	0.2544	0.1063	0.0959	0.0828	0.0954	0.0816	0.0948	0.0788	0.0788	0.06	0.0867	0.2777	0.2697	0.2697	0.1116	0.1078	0.0798	0.0635	0.1072	0.096
hsa-mir-155	0.3584	0.3425	0.3298	0.3488	0.3419	0.3224	0.3396	0.3108	0.3159	0.3134	0.3392	0.3159	0.332	0.2991	0.2672	0.2899	0.1976	0.3036	0.3192	0.3153	0.2803	0.3161	0.119	0.1023	0.0998	0.1226	0.1074	0.0958	0.1109	0.2421	0.1336	0.1038	0.1144	0.1147	0.1086	0.1286	0.1126	0.1126	0.0902	0.1163	0.2514	0.2467	0.2467	0.1256	0.1252	0.1127	0.0996	0.1135	0.1074
hsa-mir-15b	0.3473	0.326	0.3093	0.3463	0.3242	0.3351	0.3227	0.319	0.326	0.3102	0.3417	0.3096	0.3504	0.3631	0.2993	0.3699	0.2756	0.3449	0.3653	0.3799	0.3375	0.3609	0.1346	0.1089	0.114	0.1505	0.1173	0.1144	0.1342	0.2598	0.1837	0.1173	0.1282	0.1157	0.1174	0.1423	0.1161	0.1161	0.1006	0.1201	0.3019	0.3088	0.3088	0.1384	0.1377	0.1206	0.0905	0.1344	0.1147
hsa-mir-16-1	0.3381	0.3291	0.3244	0.326	0.3391	0.3378	0.3598	0.3343	0.3294	0.326	0.3342	0.3042	0.2901	0.3249	0.2812	0.3096	0.2433	0.3867	0.4039	0.3429	0.2764	0.3491	0.1329	0.12	0.1122	0.1488	0.1284	0.1127	0.1214	0.2907	0.1637	0.1156	0.1154	0.1157	0.1046	0.1406	0.1272	0.1272	0.0989	0.1201	0.3074	0.2895	0.2895	0.1367	0.136	0.1301	0.1016	0.131	0.113
hsa-mir-16-2	0.3414	0.3437	0.3276	0.3291	0.3085	0.3415	0.3518	0.3378	0.3329	0.3176	0.3166	0.3068	0.2817	0.3284	0.3097	0.2797	0.2596	0.3517	0.3829	0.3231	0.304	0.3274	0.1331	0.1203	0.1125	0.149	0.1287	0.113	0.1214	0.307	0.1647	0.1158	0.1154	0.1157	0.1046	0.1408	0.1275	0.1275	0.0992	0.1201	0.3233	0.3175	0.3175	0.1369	0.1363	0.1306	0.1019	0.1315	0.1133
hsa-mir-17	0.3627	0.3444	0.3299	0.3624	0.333	0.3658	0.3735	0.3506	0.3579	0.3319	0.3308	0.3039	0.3284	0.3102	0.2721	0.3455	0.2232	0.4249	0.4518	0.3654	0.3159	0.3589	0.1266	0.1068	0.0969	0.1326	0.1221	0.1125	0.1239	0.2943	0.1509	0.1086	0.12	0.124	0.1049	0.1351	0.1197	0.1197	0.1059	0.113	0.3005	0.2849	0.2849	0.1303	0.1317	0.1214	0.101	0.1244	0.1131
hsa-mir-18a	0.3393	0.3426	0.3248	0.365	0.3158	0.3556	0.379	0.3654	0.3605	0.3413	0.3531	0.3468	0.3378	0.3695	0.3338	0.3162	0.2459	0.3904	0.3788	0.3692	0.3184	0.358	0.117	0.1104	0.1083	0.117	0.1175	0.1006	0.103	0.2985	0.1453	0.1056	0.1136	0.1232	0.1065	0.1236	0.0997	0.0997	0.0901	0.1067	0.3198	0.3136	0.3136	0.1208	0.1224	0.1198	0.1002	0.121	0.1084
hsa-mir-181a-1	0.3345	0.3012	0.2958	0.3724	0.3493	0.3486	0.3724	0.3442	0.3531	0.3629	0.3764	0.3308	0.3698	0.3544	0.2892	0.3841	0.239	0.3925	0.411	0.3786	0.347	0.3707	0.1346	0.0991	0.1178	0.1339	0.1115	0.111	0.1165	0.2719	0.1446	0.1178	0.1135	0.1155	0.102	0.1399	0.1121	0.1121	0.0993	0.118	0.3482	0.3269	0.3269	0.1314	0.1322	0.1178	0.0916	0.1417	0.1129
hsa-mir-181a-2	0.3269	0.3159	0.3101	0.339	0.2876	0.3412	0.3254	0.3366	0.3306	0.3262	0.3063	0.3073	0.3009	0.3275	0.3037	0.3151	0.2487	0.3396	0.3629	0.3277	0.3548	0.3159	0.1383	0.0991	0.1216	0.1339	0.1115	0.1148	0.1165	0.288	0.1505	0.1215	0.1135	0.1155	0.102	0.1437	0.1121	0.1121	0.103	0.118	0.3565	0.3497	0.3497	0.1351	0.1359	0.1211	0.0916	0.1492	0.1166
hsa-mir-181b-1	0.3275	0.3064	0.29	0.3634	0.3161	0.34	0.3506	0.3232	0.3582	0.34	0.3105	0.2892	0.3305	0.3454	0.2966	0.3181	0.2487	0.3825	0.3743	0.3418	0.3376	0.3611	0.1339	0.1119	0.1171	0.1339	0.1243	0.1103	0.1165	0.2784	0.1559	0.1171	0.1263	0.1155	0.1148	0.1392	0.1121	0.1121	0.0986	0.1308	0.2978	0.2914	0.2914	0.1307	0.1315	0.13	0.1045	0.1272	0.1122
hsa-mir-181b-2	0.3127	0.302	0.2845	0.3232	0.2875	0.3237	0.3108	0.3197	0.3278	0.3101	0.2737	0.2712	0.2728	0.358	0.32	0.2871	0.2707	0.3374	0.3216	0.3123	0.3015	0.3148	0.1362	0.1142	0.1195	0.1339	0.1267	0.1127	0.1165	0.2722	0.1619	0.1194	0.1286	0.1155	0.1171	0.1416	0.1121	0.1121	0.1009	0.1331	0.3056	0.3136	0.3136	0.133	0.1339	0.1344	0.1068	0.1294	0.1145
hsa-mir-181c	0.3159	0.2909	0.2845	0.3139	0.2878	0.3289	0.3139	0.34	0.3678	0.3451	0.3328	0.2941	0.3356	0.3476	0.3037	0.3498	0.2903	0.4124	0.3821	0.3459	0.3811	0.3506	0.1411	0.0991	0.1043	0.1339	0.1115	0.1175	0.1165	0.2727	0.1547	0.1243	0.1135	0.1155	0.102	0.1464	0.1121	0.1121	0.1058	0.118	0.3815	0.3545	0.3545	0.1379	0.1387	0.1235	0.0916	0.1547	0.1194
hsa-mir-181d	0.2717	0.2578	0.2637	0.2428	0.2532	0.2769	0.2551	0.2734	0.2806	0.2769	0.2751	0.2585	0.2641	0.3429	0.3145	0.2944	0.2758	0.3204	0.2905	0.3097	0.2739	0.2774	0.1211	0.0991	0.1043	0.1339	0.1115	0.1238	0.1165	0.2467	0.1637	0.1306	0.1135	0.1155	0.102	0.1527	0.1121	0.1121	0.1121	0.118	0.2826	0.2914	0.2914	0.1442	0.145	0.105	0.0916	0.1673	0.1257
hsa-mir-182	0.3137	0.3034	0.2861	0.3501	0.2892	0.3392	0.3501	0.3349	0.3157	0.3253	0.327	0.3172	0.3308	0.3651	0.3451	0.3677	0.2852	0.4034	0.3647	0.3356	0.3715	0.3776	0.1336	0.1161	0.1191	0.1356	0.1295	0.1117	0.1188	0.3053	0.1773	0.1164	0.1246	0.1282	0.1212	0.1413	0.1289	0.1289	0.1023	0.1174	0.3639	0.3578	0.3578	0.1299	0.1356	0.1342	0.1051	0.141	0.1139
hsa-mir-1827	0.1144	0.1153	0.1158	0.1151	0.1161	0.117	0.1151	0.1167	0.1173	0.117	0.1289	0.131	0.1042	0.1386	0.1431	0.1285	0.1601	0.1342	0.1318	0.1271	0.1347	0.1302	0.1097	0.0897	0.094	0.1235	0.1047	0.0918	0.1075	0.109	0.1093	0.0969	0.1014	0.0981	0.0887	0.1163	0.1008	0.1008	0.0795	0.1106	0.1291	0.1302	0.1302	0.1084	0.1083	0.0904	0.0857	0.0993	0.5912
hsa-mir-183	0.3221	0.3112	0.2926	0.3204	0.2834	0.3355	0.3204	0.3167	0.3401	0.3355	0.3298	0.3064	0.3756	0.3338	0.3109	0.3706	0.304	0.395	0.3412	0.3498	0.4015	0.3679	0.1322	0.0986	0.0962	0.1317	0.1111	0.1116	0.1146	0.2853	0.1771	0.1148	0.1269	0.1089	0.1121	0.139	0.1112	0.1112	0.1057	0.1128	0.3685	0.3621	0.3621	0.1342	0.1359	0.1159	0.0887	0.1394	0.1179
hsa-mir-184	0.2694	0.2842	0.2642	0.254	0.2045	0.265	0.254	0.2474	0.2544	0.2508	0.2119	0.2065	0.2283	0.2512	0.2413	0.2224	0.2298	0.2662	0.2786	0.2369	0.2779	0.2748	0.0992	0.0771	0.0692	0.0893	0.08	0.0708	0.0816	0.2156	0.0997	0.0934	0.085	0.0828	0.0726	0.0865	0.1015	0.1015	0.0615	0.0848	0.286	0.2965	0.2965	0.102	0.1002	0.0927	0.0771	0.0902	0.0907
hsa-mir-185	0.2689	0.2705	0.2501	0.2401	0.2266	0.2811	0.2807	0.2614	0.2859	0.2655	0.2577	0.2307	0.2729	0.3348	0.3107	0.2683	0.2906	0.3245	0.2867	0.2822	0.3265	0.3149	0.1083	0.0704	0.0876	0.094	0.0793	0.095	0.0861	0.2497	0.1564	0.0873	0.0968	0.0787	0.0891	0.1062	0.094	0.094	0.0802	0.0764	0.296	0.3077	0.3077	0.1035	0.1028	0.0953	0.0569	0.1328	0.0887
hsa-mir-186	0.2978	0.286	0.2798	0.3533	0.3117	0.342	0.338	0.3367	0.3652	0.3771	0.3471	0.3549	0.3759	0.3306	0.2876	0.3546	0.2772	0.3388	0.3473	0.3665	0.3433	0.3904	0.1291	0.0921	0.0832	0.1241	0.1078	0.1087	0.1078	0.2779	0.1498	0.1166	0.1012	0.109	0.098	0.1391	0.099	0.099	0.0957	0.112	0.3268	0.338	0.338	0.1298	0.1283	0.115	0.0844	0.1327	0.109
hsa-mir-187	0.2461	0.2571	0.2379	0.2667	0.2533	0.3078	0.2933	0.2881	0.3126	0.2772	0.275	0.248	0.3121	0.2883	0.2612	0.2997	0.3057	0.3553	0.2992	0.2973	0.3725	0.302	0.1133	0.0882	0.0697	0.1012	0.0845	0.0964	0.0884	0.2717	0.1468	0.1073	0.0904	0.095	0.0754	0.1227	0.0849	0.0849	0.0969	0.0862	0.3262	0.2992	0.2992	0.1228	0.1197	0.1006	0.0989	0.0911	0.0997
hsa-mir-188	0.2215	0.219	0.2111	0.204	0.1878	0.2219	0.2165	0.219	0.225	0.2219	0.2096	0.2017	0.2237	0.2493	0.2152	0.2353	0.282	0.2545	0.2295	0.2373	0.2628	0.2463	0.0931	0.0792	0.072	0.1325	0.0919	0.0765	0.0932	0.2067	0.1229	0.1134	0.0867	0.0917	0.0842	0.0963	0.089	0.089	0.0639	0.0963	0.2183	0.2253	0.2253	0.1253	0.1301	0.0816	0.0784	0.0792	0.113
hsa-mir-24-1	0.32	0.3001	0.2845	0.3308	0.2874	0.3088	0.3308	0.3297	0.3125	0.3211	0.3334	0.3035	0.299	0.3039	0.2473	0.347	0.2057	0.3019	0.3696	0.3559	0.3122	0.3474	0.1037	0.0903	0.0893	0.1046	0.0951	0.0862	0.0964	0.2399	0.1236	0.0931	0.1102	0.0877	0.0897	0.1139	0.0887	0.0887	0.0817	0.1053	0.271	0.2651	0.2651	0.1121	0.1112	0.0999	0.0668	0.1042	0.091
hsa-mir-18b	0.2266	0.2355	0.2405	0.2705	0.2994	0.266	0.284	0.2488	0.2849	0.2809	0.2742	0.2725	0.23	0.2477	0.2518	0.2365	0.1884	0.2529	0.2445	0.2665	0.24	0.2613	0.1285	0.1219	0.1198	0.117	0.129	0.1121	0.103	0.2416	0.1495	0.092	0.1001	0.1097	0.093	0.1351	0.0997	0.0997	0.1016	0.1067	0.249	0.2562	0.2562	0.1322	0.1339	0.1411	0.1117	0.1439	0.1199
hsa-mir-190a	0.2692	0.269	0.2486	0.2657	0.2257	0.2918	0.2792	0.2875	0.2962	0.2762	0.2804	0.2648	0.3175	0.3485	0.2998	0.3026	0.3242	0.373	0.3145	0.3173	0.3899	0.2982	0.1463	0.0999	0.1065	0.1316	0.1112	0.1156	0.115	0.2763	0.1421	0.1253	0.101	0.1071	0.0969	0.1541	0.1039	0.1039	0.1071	0.1188	0.3662	0.3586	0.3586	0.1386	0.1439	0.1291	0.0906	0.1585	0.1191
hsa-mir-1909	0.0939	0.0939	0.0939	0.0939	0.0939	0.0939	0.0939	0.0939	0.0939	0.0939	0.1045	0.1045	0.0892	0.1094	0.1094	0.0978	0.0978	0.1056	0.1056	0.0978	0.1053	0.1053	0.1079	0.0836	0.1044	0.6059	0.1053	0.082	0.1049	0.0876	0.1826	0.0806	0.0866	0.0965	0.082	0.0987	0.0962	0.0962	0.0701	0.0958	0.1009	0.1009	0.1009	0.0977	0.1004	0.0931	0.0773	0.1151	0.0827
hsa-mir-191	0.3061	0.2829	0.2774	0.3188	0.2945	0.3225	0.3629	0.3489	0.3438	0.3547	0.3006	0.2781	0.373	0.3816	0.3047	0.3651	0.2439	0.3817	0.338	0.3924	0.3237	0.3661	0.1164	0.0949	0.0947	0.1029	0.1039	0.0902	0.0916	0.2787	0.1206	0.0916	0.0758	0.0931	0.0832	0.113	0.1029	0.1029	0.0806	0.0908	0.3093	0.3027	0.3027	0.1036	0.1078	0.1167	0.0908	0.1399	0.0925
hsa-mir-1915	0.1155	0.1173	0.1183	0.1168	0.1189	0.1207	0.1168	0.12	0.1214	0.1207	0.1337	0.1378	0.124	0.1536	0.1399	0.1335	0.1474	0.1382	0.1334	0.1307	0.1527	0.1437	0.3535	0.0908	0.1075	0.1116	0.1002	0.0831	0.1083	0.1242	0.1096	0.0891	0.0975	0.1069	0.0913	0.1089	0.095	0.095	0.0699	0.1052	0.1386	0.1408	0.1408	0.3488	0.3522	0.2216	0.0871	0.1103	0.0859
hsa-mir-192	0.2936	0.2956	0.2777	0.292	0.2569	0.2789	0.292	0.2754	0.2825	0.2661	0.2629	0.2507	0.2892	0.274	0.2372	0.2465	0.2064	0.2828	0.3055	0.2835	0.2661	0.3228	0.1075	0.08	0.0739	0.103	0.0878	0.0843	0.1025	0.2483	0.1316	0.0966	0.0963	0.0913	0.098	0.1162	0.0978	0.0978	0.0844	0.0892	0.2463	0.2392	0.2392	0.1077	0.1126	0.0985	0.0739	0.0924	0.0934
hsa-mir-193a	0.2676	0.2804	0.274	0.2771	0.251	0.2742	0.2903	0.2848	0.2779	0.2888	0.2732	0.2717	0.2758	0.3166	0.2906	0.3237	0.2576	0.3136	0.3104	0.2903	0.3306	0.2608	0.1277	0.109	0.0954	0.1191	0.1249	0.1153	0.1102	0.2644	0.1268	0.1173	0.106	0.126	0.0922	0.1359	0.1049	0.1049	0.0994	0.1087	0.3566	0.3495	0.3495	0.127	0.1294	0.1335	0.1027	0.1409	0.111
hsa-mir-193b	0.241	0.2521	0.2321	0.2492	0.2347	0.2725	0.2492	0.2688	0.2765	0.2577	0.2316	0.2384	0.2574	0.2545	0.2613	0.2532	0.276	0.2625	0.252	0.2687	0.2488	0.2378	0.0993	0.086	0.0895	0.1092	0.0994	0.0912	0.1044	0.2264	0.119	0.1127	0.1018	0.0979	0.0841	0.1071	0.0977	0.0977	0.0754	0.1002	0.261	0.2693	0.2693	0.1268	0.1313	0.0907	0.0741	0.116	0.1095
hsa-mir-194-1	0.3232	0.3121	0.2929	0.3502	0.2833	0.3385	0.3083	0.3185	0.3435	0.323	0.3253	0.3016	0.4073	0.3025	0.2614	0.3611	0.3133	0.3295	0.3387	0.3403	0.3664	0.3209	0.124	0.0974	0.0908	0.1257	0.1069	0.1064	0.1097	0.286	0.1444	0.1118	0.1011	0.1069	0.0944	0.1363	0.1037	0.1037	0.0991	0.1071	0.3342	0.3272	0.3272	0.1266	0.1341	0.1175	0.0898	0.1343	0.1119
hsa-mir-194-2	0.2769	0.2769	0.256	0.2735	0.2456	0.2846	0.2475	0.2658	0.273	0.2546	0.2658	0.2771	0.3124	0.2906	0.2603	0.3044	0.3669	0.2742	0.2505	0.2873	0.2982	0.2627	0.1324	0.0974	0.0908	0.1257	0.1069	0.1149	0.1097	0.2577	0.1566	0.0939	0.1011	0.1069	0.0944	0.1448	0.1037	0.1037	0.1076	0.1071	0.2725	0.2813	0.2813	0.135	0.1426	0.1246	0.0898	0.1236	0.1203
hsa-mir-195	0.3802	0.3587	0.3415	0.3938	0.3714	0.3713	0.4078	0.3952	0.3907	0.3713	0.3988	0.3544	0.3906	0.3738	0.3099	0.4431	0.2721	0.3816	0.4139	0.4346	0.3483	0.4018	0.1343	0.1089	0.1011	0.1377	0.1173	0.1141	0.1214	0.2693	0.1688	0.1169	0.1279	0.1282	0.1171	0.1419	0.1286	0.1286	0.1003	0.1201	0.3115	0.3053	0.3053	0.138	0.1374	0.1203	0.0905	0.1338	0.1144
hsa-mir-196a-1	0.3031	0.2927	0.2752	0.314	0.2907	0.3154	0.314	0.2979	0.279	0.2757	0.3057	0.2835	0.3225	0.3164	0.2792	0.2794	0.2492	0.3506	0.3292	0.3318	0.287	0.3135	0.1112	0.0819	0.1094	0.1138	0.0992	0.0936	0.0969	0.2682	0.144	0.1019	0.107	0.0977	0.099	0.1225	0.1051	0.1051	0.084	0.1019	0.2813	0.2744	0.2744	0.1097	0.1127	0.1034	0.0734	0.1247	0.0963
hsa-mir-196a-2	0.2873	0.2884	0.2824	0.2979	0.2998	0.3125	0.2849	0.3081	0.2732	0.2834	0.2775	0.2775	0.289	0.3115	0.2874	0.2872	0.2563	0.3176	0.287	0.3297	0.2637	0.3097	0.1143	0.0819	0.1125	0.1138	0.0992	0.0967	0.0969	0.2618	0.1519	0.1051	0.1101	0.0977	0.1021	0.1256	0.1082	0.1082	0.0871	0.1019	0.2747	0.2828	0.2828	0.1129	0.1159	0.1062	0.0734	0.131	0.0994
hsa-mir-196b	0.2452	0.2566	0.237	0.2664	0.2528	0.2929	0.2936	0.2886	0.2974	0.2775	0.2839	0.2704	0.3007	0.345	0.3422	0.2968	0.3237	0.3134	0.2811	0.2952	0.3552	0.2881	0.0965	0.1047	0.1174	0.1138	0.1219	0.1016	0.0969	0.254	0.1635	0.11	0.115	0.0977	0.107	0.1305	0.0904	0.0904	0.092	0.1019	0.3016	0.3125	0.3125	0.1178	0.1208	0.1104	0.0962	0.117	0.1043
hsa-mir-197	0.3039	0.28	0.2615	0.2893	0.2403	0.2887	0.316	0.2989	0.2927	0.2887	0.308	0.298	0.3388	0.3307	0.2899	0.3382	0.2893	0.3223	0.3164	0.3496	0.3069	0.3344	0.1181	0.09	0.1005	0.1081	0.0928	0.0906	0.097	0.2846	0.141	0.1012	0.0904	0.0981	0.0862	0.1237	0.094	0.094	0.0828	0.0947	0.2823	0.2749	0.2749	0.1104	0.1172	0.1092	0.0762	0.1165	0.0983
hsa-mir-1972-1	0.0971	0.0971	0.0971	0.0971	0.0971	0.0971	0.108	0.0971	0.0971	0.0971	0.1075	0.1075	0.0798	0.128	0.1325	0.0986	0.0986	0.1106	0.1106	0.0986	0.1012	0.1012	0.099	0.5921	0.0913	0.1087	0.5967	0.0831	0.1003	0.0968	0.0977	0.0831	0.0953	0.0872	0.0837	0.1043	0.0989	0.0989	0.0727	0.0956	0.1221	0.1232	0.1232	0.1001	0.0993	0.2621	0.5683	0.0939	0.082
hsa-mir-1972-2	0.0971	0.0971	0.0971	0.0971	0.0971	0.0971	0.108	0.0971	0.0971	0.0971	0.1075	0.1075	0.0798	0.128	0.1325	0.0986	0.0986	0.1106	0.1106	0.0986	0.1012	0.1012	0.099	0.5921	0.0913	0.1087	0.5967	0.0831	0.1003	0.0968	0.0977	0.0831	0.0953	0.0872	0.0837	0.1043	0.0989	0.0989	0.0727	0.0956	0.1221	0.1232	0.1232	0.1001	0.0993	0.2621	0.5683	0.0939	0.082
hsa-mir-198	0.2665	0.2671	0.2463	0.2371	0.21	0.2605	0.2635	0.2567	0.2805	0.2456	0.2298	0.2251	0.2521	0.2982	0.2497	0.2569	0.2948	0.2775	0.276	0.2721	0.29	0.268	0.1274	0.0825	0.0925	0.0998	0.0917	0.098	0.0955	0.234	0.1342	0.0988	0.0817	0.0895	0.0761	0.1192	0.0839	0.0839	0.0918	0.088	0.301	0.3133	0.3133	0.1136	0.1221	0.1092	0.0696	0.1277	0.1006
hsa-mir-199a-1	0.3195	0.3006	0.2859	0.3634	0.2988	0.3078	0.3291	0.3389	0.311	0.3552	0.3435	0.3374	0.3707	0.304	0.2627	0.3302	0.2099	0.3505	0.356	0.3515	0.3369	0.3438	0.1193	0.0992	0.1088	0.1164	0.1032	0.0993	0.1089	0.2535	0.1342	0.1041	0.1151	0.1038	0.0988	0.1236	0.1195	0.1195	0.0897	0.1038	0.2809	0.2752	0.2752	0.1194	0.1231	0.1069	0.0836	0.1229	0.1025
hsa-mir-199a-2	0.3111	0.2911	0.2757	0.3442	0.3001	0.2982	0.3096	0.3306	0.3014	0.3346	0.3427	0.3358	0.3413	0.3099	0.2781	0.3236	0.2204	0.3191	0.3271	0.3462	0.3057	0.3553	0.1179	0.0984	0.0944	0.1166	0.1023	0.1	0.1048	0.241	0.1403	0.1014	0.1144	0.1056	0.1021	0.1227	0.1165	0.1165	0.0878	0.1052	0.2603	0.2655	0.2655	0.124	0.1198	0.1044	0.0826	0.1143	0.1014
hsa-mir-199b	0.3256	0.3025	0.2847	0.3797	0.3131	0.3546	0.3509	0.3497	0.3597	0.3546	0.3866	0.3819	0.4157	0.3751	0.3187	0.3919	0.2911	0.4001	0.3738	0.3852	0.3708	0.3947	0.1302	0.1014	0.1072	0.1267	0.1092	0.1108	0.1134	0.2912	0.1578	0.1141	0.1261	0.1105	0.1118	0.139	0.1253	0.1253	0.1046	0.112	0.3404	0.3338	0.3338	0.1377	0.135	0.114	0.0854	0.1288	0.1123
hsa-mir-19a	0.3491	0.3403	0.3239	0.3606	0.3393	0.3782	0.3862	0.347	0.3553	0.3511	0.3716	0.3411	0.3811	0.3553	0.2953	0.331	0.2393	0.4096	0.3861	0.3667	0.3487	0.3704	0.1308	0.105	0.0941	0.1354	0.1125	0.1156	0.1184	0.268	0.1496	0.1182	0.131	0.1126	0.1087	0.1411	0.1215	0.1215	0.1031	0.1141	0.3184	0.3125	0.3125	0.1318	0.1354	0.1174	0.0882	0.1287	0.1136
hsa-mir-19b-1	0.3534	0.3333	0.3174	0.3528	0.3206	0.3431	0.3902	0.3517	0.347	0.3431	0.3643	0.3344	0.3429	0.3608	0.302	0.3362	0.2343	0.4139	0.4298	0.346	0.34	0.3753	0.1302	0.1161	0.0941	0.1354	0.1236	0.1151	0.1184	0.2623	0.1482	0.1177	0.1305	0.1237	0.1082	0.1406	0.121	0.121	0.1025	0.1141	0.3369	0.3313	0.3313	0.1313	0.1349	0.128	0.0993	0.1277	0.1131
hsa-mir-19b-2	0.3321	0.3345	0.3295	0.3308	0.3086	0.3319	0.3558	0.3412	0.3497	0.3454	0.3202	0.3101	0.2793	0.3332	0.3131	0.3108	0.2381	0.3756	0.3949	0.3221	0.3108	0.3647	0.1323	0.1182	0.0941	0.1354	0.1256	0.1172	0.1184	0.2459	0.1536	0.1198	0.1326	0.1257	0.1102	0.1426	0.123	0.123	0.1046	0.1141	0.3373	0.346	0.346	0.1333	0.137	0.1319	0.1014	0.1318	0.1151
hsa-mir-20a	0.3622	0.3542	0.3386	0.3859	0.3198	0.3531	0.3859	0.3615	0.3571	0.3784	0.3481	0.3195	0.3651	0.317	0.2756	0.356	0.2355	0.4126	0.4287	0.3296	0.3647	0.3705	0.1278	0.0977	0.0969	0.1326	0.113	0.1136	0.1148	0.2786	0.1447	0.1097	0.1211	0.1251	0.106	0.1362	0.1208	0.1208	0.107	0.113	0.3183	0.3128	0.3128	0.1314	0.1329	0.1134	0.0919	0.1267	0.1142
hsa-mir-200a	0.3358	0.3263	0.309	0.3608	0.2774	0.3237	0.3226	0.3199	0.3415	0.3237	0.3137	0.2922	0.3824	0.3347	0.3145	0.308	0.2675	0.3523	0.3467	0.3319	0.3742	0.35	0.1336	0.103	0.118	0.137	0.1089	0.1094	0.1276	0.3395	0.1596	0.1189	0.1218	0.1167	0.1207	0.1459	0.1236	0.1236	0.098	0.1191	0.3249	0.3188	0.3188	0.1318	0.1331	0.1172	0.0931	0.1367	0.1111
hsa-mir-200b	0.3448	0.3353	0.3178	0.3571	0.297	0.3197	0.3194	0.329	0.3372	0.3197	0.3472	0.3264	0.3428	0.3766	0.3409	0.3174	0.2774	0.3789	0.371	0.3552	0.3482	0.3423	0.1329	0.1063	0.1103	0.1362	0.1159	0.1098	0.1302	0.3152	0.1633	0.1186	0.1255	0.1191	0.1191	0.1418	0.1288	0.1288	0.1006	0.1213	0.3535	0.3475	0.3475	0.1333	0.1349	0.1184	0.094	0.1341	0.1185
hsa-mir-200c	0.3703	0.3488	0.3315	0.3839	0.3353	0.3613	0.3704	0.3568	0.3382	0.3342	0.3602	0.3532	0.3579	0.362	0.328	0.3324	0.2662	0.3792	0.3845	0.398	0.3198	0.3723	0.1319	0.1063	0.1093	0.1362	0.1159	0.1087	0.1291	0.2887	0.1868	0.1051	0.1245	0.1191	0.1181	0.1408	0.1278	0.1278	0.0996	0.1213	0.3546	0.3342	0.3342	0.1323	0.1339	0.1175	0.094	0.1321	0.1175
hsa-mir-202	0.2275	0.2232	0.2145	0.2213	0.2164	0.2373	0.2213	0.2346	0.24	0.2227	0.2402	0.2187	0.2422	0.2678	0.2298	0.2315	0.3005	0.2403	0.2206	0.2202	0.2596	0.2138	0.1106	0.1022	0.0976	0.1197	0.1067	0.1332	0.1038	0.1888	0.1392	0.1372	0.1036	0.1083	0.0928	0.16	0.1105	0.1105	0.1245	0.1018	0.2497	0.2585	0.2585	0.1593	0.1572	0.096	0.0862	0.1403	0.1362
hsa-mir-203a	0.346	0.3371	0.3195	0.3206	0.2867	0.3503	0.3206	0.3317	0.3132	0.2967	0.3033	0.2711	0.356	0.3052	0.2709	0.3273	0.2311	0.3288	0.336	0.3243	0.344	0.3073	0.1103	0.0881	0.0807	0.1094	0.0977	0.0945	0.1005	0.2632	0.1375	0.1006	0.1191	0.1101	0.0979	0.1241	0.1109	0.1109	0.089	0.1006	0.3079	0.3018	0.3018	0.1149	0.1165	0.1032	0.0759	0.1081	0.0975
hsa-mir-204	0.3677	0.3428	0.3228	0.3528	0.3128	0.3919	0.3528	0.4035	0.3803	0.3742	0.3513	0.3426	0.3929	0.3905	0.3297	0.3869	0.3214	0.3926	0.3667	0.4156	0.3596	0.386	0.1354	0.1028	0.0984	0.1351	0.1142	0.109	0.1155	0.2881	0.1561	0.1227	0.1071	0.1156	0.1033	0.1494	0.1253	0.1253	0.1051	0.1166	0.3455	0.3568	0.3568	0.1382	0.1353	0.1241	0.0916	0.1439	0.1173
hsa-mir-205	0.3747	0.3518	0.3333	0.3474	0.3111	0.3511	0.3474	0.3464	0.356	0.3511	0.3689	0.3354	0.3593	0.3919	0.355	0.3143	0.2754	0.3481	0.3688	0.3536	0.3324	0.3898	0.127	0.1009	0.098	0.1284	0.1075	0.1123	0.1124	0.2927	0.1554	0.1178	0.1216	0.1074	0.1085	0.1369	0.1257	0.1257	0.0966	0.1166	0.3212	0.3147	0.3147	0.1322	0.1273	0.1143	0.0953	0.1314	0.1104
hsa-mir-206	0.2896	0.2785	0.2615	0.2758	0.253	0.272	0.2869	0.2811	0.3135	0.2967	0.3666	0.358	0.2863	0.3076	0.2849	0.3263	0.2693	0.2953	0.3191	0.3109	0.2707	0.3273	0.1331	0.1123	0.0944	0.1322	0.1116	0.0959	0.1151	0.2194	0.1301	0.1181	0.1146	0.113	0.0991	0.1269	0.1304	0.1304	0.091	0.1157	0.269	0.2749	0.2749	0.1348	0.1383	0.1185	0.0947	0.1015	0.1155
hsa-mir-208a	0.2621	0.2618	0.2418	0.246	0.2318	0.2836	0.2718	0.2795	0.2573	0.2539	0.3076	0.3269	0.2307	0.3153	0.2876	0.2759	0.2798	0.2477	0.2518	0.2909	0.3061	0.2697	0.1299	0.0909	0.0794	0.1219	0.1025	0.1042	0.1	0.1985	0.1463	0.0906	0.0923	0.1006	0.098	0.1365	0.0984	0.0984	0.1013	0.1032	0.2961	0.3063	0.3063	0.1308	0.1308	0.1151	0.0883	0.1122	0.1151
hsa-mir-208b	0.1508	0.1434	0.1452	0.1426	0.1586	0.1494	0.1656	0.1483	0.1505	0.1627	0.1788	0.1771	0.1487	0.1663	0.1566	0.1789	0.1425	0.1813	0.195	0.1726	0.165	0.2007	0.1061	0.0909	0.0794	0.1219	0.1025	0.1519	0.1	0.12	0.148	0.0906	0.0923	0.1006	0.098	0.1841	0.0984	0.0984	0.1489	0.1032	0.1396	0.1413	0.1413	0.107	0.107	0.0934	0.0883	0.152	0.0913
hsa-mir-20b	0.2577	0.2562	0.2613	0.2772	0.2898	0.2729	0.3025	0.2698	0.3046	0.2865	0.2535	0.2258	0.2551	0.2607	0.2328	0.3325	0.2232	0.3471	0.3445	0.2865	0.2514	0.2999	0.1175	0.0977	0.0969	0.1326	0.113	0.1234	0.1148	0.2226	0.1503	0.1195	0.1109	0.1349	0.0958	0.146	0.1306	0.1306	0.1168	0.113	0.2244	0.2286	0.2286	0.1412	0.1427	0.1036	0.0919	0.1463	0.124
hsa-mir-21	0.3313	0.3105	0.3001	0.323	0.2949	0.2933	0.323	0.306	0.288	0.308	0.3355	0.3081	0.2846	0.2739	0.2413	0.3159	0.1896	0.3135	0.3416	0.3227	0.2682	0.3055	0.1222	0.1025	0.1017	0.1382	0.1104	0.1003	0.1172	0.2319	0.1476	0.1069	0.1171	0.125	0.1067	0.132	0.1172	0.1172	0.0954	0.1208	0.2374	0.2271	0.2271	0.1232	0.1243	0.1093	0.097	0.1146	0.1019
hsa-mir-210	0.3332	0.3015	0.2856	0.3455	0.3245	0.324	0.3584	0.3199	0.3283	0.324	0.361	0.3315	0.3471	0.3228	0.2773	0.3304	0.2162	0.3309	0.3615	0.3529	0.2835	0.3322	0.1134	0.0915	0.1312	0.104	0.1002	0.0874	0.0927	0.2499	0.1332	0.0911	0.0949	0.0955	0.0989	0.1103	0.1009	0.1009	0.079	0.1035	0.297	0.2785	0.2785	0.1008	0.1073	0.1066	0.0885	0.1276	0.0927
hsa-mir-211	0.2305	0.2274	0.2066	0.2378	0.2215	0.2592	0.2378	0.2557	0.2319	0.2291	0.2543	0.2771	0.2535	0.292	0.2784	0.2499	0.3602	0.2742	0.2781	0.2835	0.2549	0.2615	0.1533	0.1028	0.0984	0.1351	0.1142	0.0912	0.1155	0.2447	0.1249	0.1049	0.1071	0.1156	0.1033	0.1316	0.1074	0.1074	0.0872	0.1166	0.2689	0.2775	0.2775	0.1561	0.1532	0.1387	0.0916	0.1416	0.1351
hsa-mir-2110	0.1154	0.1172	0.1183	0.1167	0.1188	0.1206	0.1167	0.12	0.1213	0.1206	0.1258	0.13	0.1105	0.1431	0.1295	0.1233	0.1372	0.1357	0.1309	0.1205	0.1404	0.1314	0.3457	0.0801	0.0777	0.1094	0.093	0.3339	0.1002	0.1126	0.1726	0.078	0.0861	0.0903	0.0793	0.3533	0.0903	0.0903	0.3248	0.0935	0.1319	0.1341	0.1341	0.0998	0.1013	0.216	0.0758	0.2538	0.0816
hsa-mir-212	0.2748	0.2623	0.2441	0.2961	0.2465	0.3084	0.2714	0.3044	0.2977	0.2801	0.2678	0.277	0.3172	0.3201	0.2947	0.3131	0.3094	0.2893	0.3158	0.3264	0.3065	0.3366	0.131	0.1023	0.1028	0.1296	0.1152	0.1106	0.1137	0.2402	0.1703	0.1158	0.1262	0.1151	0.1179	0.1437	0.1133	0.1133	0.1091	0.114	0.2856	0.2935	0.2935	0.1368	0.1406	0.123	0.0909	0.1229	0.1163
hsa-mir-214	0.3409	0.321	0.3054	0.3642	0.3198	0.3184	0.352	0.315	0.3101	0.3304	0.3559	0.3382	0.3875	0.3168	0.2612	0.3469	0.2211	0.3476	0.3779	0.3561	0.3359	0.3566	0.1217	0.0961	0.0894	0.1224	0.1125	0.1064	0.1114	0.2382	0.1404	0.1006	0.1021	0.1187	0.0941	0.1224	0.1205	0.1205	0.092	0.1038	0.2774	0.2715	0.2715	0.1227	0.1232	0.1104	0.0908	0.1201	0.1021
hsa-mir-215	0.2765	0.2777	0.2569	0.2739	0.2465	0.3219	0.2881	0.2995	0.2926	0.2879	0.2525	0.2505	0.32	0.2983	0.2705	0.2769	0.3602	0.3252	0.3023	0.2915	0.2906	0.3046	0.1167	0.08	0.0739	0.103	0.0878	0.0934	0.0878	0.3102	0.1311	0.0819	0.0816	0.0913	0.0833	0.1253	0.1069	0.1069	0.0935	0.0892	0.263	0.272	0.272	0.1168	0.1217	0.1064	0.0739	0.1257	0.1025
hsa-mir-216a	0.2487	0.2482	0.227	0.2589	0.2163	0.2887	0.2589	0.2838	0.2762	0.2553	0.2351	0.2606	0.268	0.2937	0.311	0.2518	0.3261	0.2544	0.2554	0.2844	0.2875	0.3023	0.1183	0.0852	0.0699	0.0943	0.0876	0.1007	0.0873	0.2699	0.1355	0.0746	0.0806	0.0957	0.0857	0.1246	0.077	0.077	0.0923	0.0867	0.2961	0.309	0.309	0.1179	0.1243	0.1064	0.0753	0.1333	0.1039
hsa-mir-216b	0.1327	0.1354	0.1368	0.1347	0.1504	0.154	0.1462	0.1393	0.1412	0.1402	0.1498	0.1558	0.1407	0.166	0.1785	0.1507	0.1871	0.1436	0.1392	0.1468	0.1495	0.1726	0.1127	0.092	0.096	0.1195	0.1052	0.0809	0.1049	0.1335	0.1633	0.0881	0.0936	0.1039	0.0971	0.1161	0.0992	0.0992	0.0777	0.1068	0.1423	0.1443	0.1443	0.1085	0.1126	0.0945	0.0843	0.0957	0.2198
hsa-mir-217	0.2524	0.2507	0.2428	0.2478	0.232	0.2709	0.2478	0.2671	0.2749	0.2709	0.2472	0.2406	0.2801	0.3202	0.2879	0.2786	0.309	0.2829	0.2712	0.2795	0.307	0.3042	0.1498	0.1007	0.1013	0.1317	0.1137	0.1245	0.1151	0.2413	0.1443	0.1346	0.1036	0.1097	0.1018	0.1588	0.1129	0.1129	0.1263	0.1151	0.2807	0.2902	0.2902	0.1466	0.149	0.1347	0.0929	0.176	0.1324
hsa-mir-218-1	0.3265	0.3154	0.2954	0.3254	0.3137	0.3792	0.34	0.3554	0.3495	0.344	0.3309	0.3069	0.3545	0.4081	0.343	0.3338	0.298	0.3707	0.3452	0.3628	0.3838	0.4086	0.1372	0.0923	0.1099	0.1223	0.1097	0.1119	0.1172	0.2591	0.167	0.1122	0.1215	0.1055	0.1153	0.1379	0.1259	0.1259	0.0984	0.113	0.3119	0.3219	0.3219	0.1284	0.1333	0.1224	0.0879	0.1597	0.1114
hsa-mir-218-2	0.2916	0.2929	0.2862	0.3033	0.2901	0.3371	0.3033	0.3315	0.3429	0.3371	0.2958	0.2972	0.2936	0.3577	0.381	0.308	0.3085	0.2951	0.3082	0.3221	0.3535	0.4048	0.1417	0.0923	0.1099	0.1223	0.1097	0.1165	0.1172	0.2635	0.1777	0.093	0.1261	0.1055	0.1199	0.1425	0.1305	0.1305	0.103	0.113	0.301	0.3112	0.3112	0.133	0.1378	0.1263	0.0879	0.1689	0.116
hsa-mir-219-1	0.2617	0.261	0.2417	0.2706	0.2203	0.281	0.2836	0.2919	0.3164	0.281	0.264	0.2601	0.2788	0.3339	0.3281	0.291	0.3006	0.31	0.3221	0.2908	0.326	0.2888	0.1361	0.1229	0.0966	0.1321	0.1308	0.1124	0.1082	0.2761	0.1384	0.1204	0.0979	0.1144	0.1015	0.1431	0.1268	0.1268	0.1052	0.1335	0.3457	0.3382	0.3382	0.1356	0.1395	0.1451	0.1174	0.1459	0.1173
hsa-mir-219-2	0.1832	0.1895	0.1799	0.1878	0.1685	0.2015	0.1878	0.1992	0.2038	0.2015	0.2068	0.2214	0.2065	0.2553	0.2868	0.2212	0.4421	0.227	0.2102	0.2114	0.2398	0.2316	0.1171	0.1049	0.1139	0.1352	0.109	0.0949	0.1127	0.2175	0.1215	0.1036	0.1046	0.1164	0.1019	0.127	0.1085	0.1085	0.0844	0.1175	0.2327	0.2404	0.2404	0.1886	0.1904	0.1013	0.0981	0.109	0.1706
hsa-mir-22	0.3433	0.3331	0.3142	0.3565	0.318	0.3939	0.3861	0.3878	0.3827	0.3608	0.3467	0.353	0.353	0.3764	0.3369	0.3595	0.2713	0.3843	0.3738	0.4039	0.3531	0.361	0.1284	0.1032	0.1007	0.1218	0.106	0.1119	0.1159	0.3063	0.1519	0.114	0.1155	0.1121	0.0934	0.1355	0.1085	0.1085	0.1011	0.1043	0.3421	0.3354	0.3354	0.1315	0.1352	0.1198	0.0871	0.1357	0.1133
hsa-mir-221	0.3773	0.3571	0.3407	0.3778	0.3325	0.3568	0.3778	0.379	0.3748	0.4131	0.3655	0.3599	0.3551	0.3534	0.3087	0.3533	0.2407	0.3566	0.3624	0.4029	0.3337	0.3685	0.1221	0.1071	0.1009	0.1308	0.1089	0.1013	0.1085	0.2675	0.1482	0.1132	0.1146	0.1131	0.1094	0.1364	0.1038	0.1038	0.0958	0.1283	0.3062	0.3005	0.3005	0.1267	0.1278	0.1143	0.0867	0.1181	0.1044
hsa-mir-222	0.3221	0.3128	0.2967	0.3325	0.323	0.3217	0.3209	0.3305	0.3255	0.3612	0.3569	0.338	0.3455	0.3149	0.2695	0.357	0.2374	0.3467	0.3658	0.3666	0.3361	0.3315	0.1231	0.1071	0.09	0.1308	0.1089	0.1024	0.1085	0.2437	0.1509	0.1142	0.1157	0.1131	0.1104	0.1374	0.1038	0.1038	0.0968	0.1293	0.3074	0.2885	0.2885	0.1277	0.1289	0.1152	0.0867	0.1202	0.1054
hsa-mir-223	0.2988	0.2998	0.295	0.2969	0.2873	0.2958	0.3291	0.2822	0.2989	0.2958	0.3122	0.2925	0.3419	0.2986	0.2678	0.3158	0.2272	0.3171	0.3045	0.3375	0.302	0.3371	0.1275	0.1192	0.1	0.1311	0.1205	0.1083	0.1097	0.2594	0.1537	0.1113	0.1201	0.109	0.1151	0.1367	0.1104	0.1104	0.0916	0.1136	0.2829	0.2887	0.2887	0.1285	0.1308	0.1258	0.1081	0.1165	0.1087
hsa-mir-224	0.2868	0.2641	0.2469	0.3362	0.2855	0.3103	0.3225	0.3062	0.3295	0.3399	0.3269	0.3049	0.4002	0.3442	0.3055	0.3623	0.2786	0.4004	0.3567	0.3567	0.3531	0.3952	0.1269	0.089	0.1134	0.1187	0.1064	0.1012	0.1094	0.2776	0.1556	0.0996	0.1113	0.1006	0.1036	0.1283	0.1208	0.1208	0.0931	0.1044	0.2941	0.2871	0.2871	0.1177	0.123	0.1171	0.0809	0.1375	0.1001
hsa-mir-2355	0.1065	0.1074	0.1079	0.1072	0.1082	0.1091	0.1072	0.1088	0.1094	0.1091	0.1169	0.119	0.1084	0.1262	0.1307	0.1166	0.1482	0.124	0.1216	0.1152	0.1254	0.1209	0.1018	0.0813	0.098	0.1089	0.0973	0.0864	0.1035	0.102	0.0983	0.0891	0.0922	0.1	0.087	0.1023	0.0877	0.0877	0.0689	0.0997	0.118	0.1191	0.1191	0.5968	0.6025	0.0874	0.0786	0.104	0.0853
hsa-mir-23a	0.3339	0.3122	0.2952	0.2976	0.3102	0.2958	0.3453	0.3302	0.2991	0.2958	0.3439	0.311	0.3159	0.3556	0.2904	0.3389	0.2548	0.3756	0.4092	0.3636	0.3636	0.3556	0.1279	0.1038	0.0987	0.1322	0.1139	0.1131	0.1156	0.2459	0.1731	0.1167	0.128	0.1161	0.1144	0.142	0.1164	0.1164	0.1052	0.1161	0.3196	0.2992	0.2992	0.1356	0.1364	0.1187	0.0917	0.1108	0.1144
hsa-mir-23b	0.3414	0.3315	0.3137	0.3673	0.3437	0.3881	0.3536	0.3826	0.3622	0.3573	0.3511	0.33	0.3693	0.3824	0.3287	0.3628	0.2804	0.4016	0.3763	0.3586	0.375	0.3811	0.1287	0.1038	0.0995	0.1322	0.1139	0.1139	0.1156	0.2516	0.1613	0.1175	0.1288	0.1161	0.1152	0.1428	0.1307	0.1307	0.106	0.1304	0.2992	0.3066	0.3066	0.1364	0.1372	0.1194	0.0917	0.1262	0.1152
hsa-mir-24-2	0.2803	0.2812	0.2755	0.3023	0.2788	0.3028	0.2899	0.3127	0.293	0.2893	0.3051	0.3087	0.2395	0.3103	0.2724	0.301	0.2255	0.2932	0.316	0.3127	0.2882	0.3304	0.1078	0.0903	0.0933	0.1046	0.0951	0.0903	0.0964	0.2249	0.134	0.0972	0.1142	0.0877	0.0937	0.1179	0.0887	0.0887	0.0857	0.1093	0.271	0.2639	0.2639	0.1161	0.1153	0.1035	0.0668	0.0966	0.0951
hsa-mir-25	0.325	0.3144	0.2963	0.3644	0.3125	0.3244	0.3503	0.3491	0.3753	0.3389	0.3455	0.3104	0.3794	0.3832	0.3444	0.3981	0.2972	0.4359	0.4036	0.3913	0.3707	0.3604	0.1339	0.117	0.1141	0.1326	0.134	0.1147	0.1169	0.3059	0.1468	0.1203	0.1075	0.1284	0.1054	0.1436	0.1093	0.1093	0.1048	0.1164	0.374	0.3502	0.3502	0.1312	0.1394	0.1408	0.1024	0.1468	0.1168
hsa-mir-26a-1	0.3164	0.2951	0.2787	0.3516	0.3165	0.3552	0.3516	0.3648	0.3455	0.3277	0.346	0.3018	0.3469	0.3772	0.3105	0.3921	0.2495	0.3518	0.3462	0.386	0.3877	0.4084	0.1289	0.1002	0.0915	0.1286	0.1099	0.1041	0.1137	0.2819	0.1566	0.1137	0.1167	0.1115	0.1173	0.1387	0.1215	0.1215	0.0946	0.1146	0.3132	0.2932	0.2932	0.1276	0.1285	0.1157	0.0874	0.1132	0.1102
hsa-mir-26a-2	0.2843	0.2844	0.2666	0.3185	0.2693	0.3048	0.3057	0.3291	0.3087	0.2912	0.3136	0.3024	0.2944	0.3703	0.349	0.3234	0.2826	0.3007	0.2886	0.3213	0.3627	0.3531	0.1324	0.1002	0.0915	0.1286	0.1099	0.1076	0.1137	0.2996	0.1495	0.1173	0.1202	0.1115	0.1208	0.1422	0.125	0.125	0.0981	0.1146	0.301	0.2937	0.2937	0.1311	0.132	0.1188	0.0874	0.1165	0.1137
hsa-mir-26b	0.3197	0.2869	0.2705	0.3428	0.3201	0.3318	0.3558	0.3412	0.3801	0.3599	0.3621	0.3048	0.3673	0.4002	0.3304	0.4148	0.2699	0.3707	0.35	0.407	0.3584	0.3976	0.1292	0.1137	0.0915	0.1286	0.1234	0.1045	0.1137	0.2719	0.1576	0.1141	0.1171	0.1115	0.1177	0.139	0.1219	0.1219	0.095	0.1146	0.3171	0.3107	0.3107	0.1279	0.1289	0.1295	0.1009	0.1135	0.1106
hsa-mir-27a	0.3303	0.3084	0.2915	0.3541	0.3442	0.3432	0.3813	0.3671	0.362	0.372	0.3876	0.3546	0.3962	0.3933	0.3236	0.4094	0.262	0.3962	0.3999	0.4023	0.4073	0.3931	0.1345	0.1183	0.1019	0.1371	0.1267	0.1131	0.1198	0.2981	0.1595	0.1171	0.1333	0.1124	0.1143	0.1427	0.1286	0.1286	0.1047	0.1169	0.3561	0.3344	0.3344	0.1382	0.1362	0.1351	0.1092	0.1363	0.1137
hsa-mir-27b	0.3203	0.2974	0.2799	0.3184	0.2947	0.332	0.3311	0.3279	0.3363	0.3181	0.3272	0.3043	0.3692	0.3637	0.2923	0.3995	0.2411	0.3123	0.2996	0.3768	0.3759	0.3497	0.1362	0.12	0.1019	0.1371	0.1284	0.0992	0.1198	0.2702	0.1639	0.1188	0.135	0.1124	0.116	0.1289	0.1147	0.1147	0.0909	0.1169	0.3279	0.3372	0.3372	0.1399	0.1379	0.1384	0.111	0.1237	0.1154
hsa-mir-28	0.2947	0.2836	0.2654	0.3469	0.3218	0.3358	0.3187	0.3161	0.3409	0.3358	0.3248	0.3157	0.3576	0.3193	0.2794	0.3077	0.2462	0.3485	0.3556	0.3198	0.3137	0.341	0.1303	0.0877	0.1218	0.1175	0.101	0.098	0.1103	0.2544	0.122	0.1044	0.0994	0.1023	0.0859	0.1135	0.1215	0.1215	0.0784	0.1018	0.274	0.2814	0.2814	0.122	0.1312	0.1132	0.0848	0.1326	0.1098
hsa-mir-2861	0.1023	0.1032	0.1037	0.1029	0.104	0.1049	0.1029	0.1046	0.1052	0.1049	0.1153	0.1174	0.0954	0.1082	0.1082	0.1067	0.0928	0.119	0.1166	0.1053	0.1017	0.1017	0.0984	0.0835	0.0993	0.1051	0.0994	0.0843	0.0997	0.1013	0.1021	0.081	0.0943	0.0875	0.081	0.0984	0.095	0.095	0.065	0.0935	0.1199	0.121	0.121	0.0927	0.0968	0.0935	0.0774	0.3493	0.0783
hsa-mir-29a	0.2857	0.2601	0.2472	0.321	0.2748	0.2816	0.3113	0.3185	0.3141	0.2912	0.3162	0.2895	0.2433	0.2988	0.2717	0.2816	0.2027	0.3513	0.3461	0.3209	0.2584	0.3209	0.1195	0.0994	0.1105	0.1267	0.1084	0.103	0.1154	0.2375	0.1271	0.1067	0.101	0.1175	0.1005	0.1275	0.1165	0.1165	0.0895	0.1179	0.2552	0.2405	0.2405	0.1212	0.1217	0.1066	0.0842	0.1082	0.0994
hsa-mir-296	0.279	0.2803	0.2603	0.2766	0.2503	0.2751	0.2766	0.2712	0.2499	0.2466	0.2839	0.2855	0.2643	0.321	0.296	0.2774	0.2687	0.3005	0.2974	0.3067	0.2764	0.2912	0.1261	0.0885	0.1194	0.1097	0.0938	0.11	0.0989	0.2559	0.1523	0.0971	0.1098	0.0913	0.0991	0.1191	0.0949	0.0949	0.0892	0.0972	0.2655	0.2743	0.2743	0.1139	0.1161	0.1065	0.0715	0.1522	0.0987
hsa-mir-297	0.0933	0.0951	0.096	0.0946	0.0966	0.0983	0.1059	0.0977	0.0858	0.0855	0.101	0.105	0.0866	0.1168	0.1035	0.0927	0.0795	0.0963	0.1053	0.1039	0.1001	0.1108	0.2525	0.2357	0.0879	0.0833	0.2465	0.0627	0.0783	0.099	0.0754	0.065	0.0727	0.074	0.0756	0.0778	0.0747	0.0747	0.0511	0.0782	0.1136	0.1157	0.1157	0.0744	0.0811	0.327	0.2259	0.0825	0.0642
hsa-mir-298	0.1303	0.1217	0.1227	0.1213	0.1118	0.1125	0.1213	0.1242	0.1253	0.1247	0.1357	0.1393	0.1196	0.1535	0.1607	0.1371	0.1448	0.1288	0.1485	0.1347	0.1509	0.1435	0.1046	0.0905	0.0836	0.119	0.1048	0.0854	0.1068	0.1235	0.112	0.0941	0.0985	0.0978	0.0905	0.1151	0.0965	0.0965	0.0776	0.1077	0.1568	0.1597	0.1597	0.2049	0.2085	0.0969	0.0825	0.095	0.0924
hsa-mir-299	0.2488	0.2481	0.2289	0.2707	0.2443	0.2682	0.2843	0.2645	0.2573	0.2682	0.2828	0.2832	0.2974	0.2999	0.2728	0.3111	0.3171	0.2944	0.2793	0.3246	0.2753	0.3256	0.1262	0.086	0.0787	0.1158	0.0983	0.1025	0.1018	0.2496	0.1217	0.1158	0.0909	0.1001	0.0963	0.1375	0.0916	0.0916	0.0969	0.1073	0.2527	0.2598	0.2598	0.1253	0.129	0.1165	0.0804	0.1065	0.1114
hsa-mir-29b-1	0.314	0.2862	0.2723	0.355	0.3247	0.3348	0.344	0.3314	0.3626	0.3236	0.3691	0.3416	0.314	0.3225	0.2821	0.3607	0.2093	0.3542	0.3825	0.3816	0.302	0.3591	0.1202	0.0994	0.1112	0.1267	0.1084	0.1036	0.1161	0.2679	0.1475	0.1074	0.1106	0.1086	0.1101	0.1282	0.1172	0.1172	0.0902	0.109	0.2742	0.2584	0.2584	0.1219	0.1224	0.1073	0.0842	0.1187	0.1001
hsa-mir-29b-2	0.3083	0.2992	0.2843	0.3507	0.3079	0.3293	0.3392	0.3257	0.3582	0.3175	0.3318	0.336	0.2737	0.3151	0.2973	0.3305	0.2068	0.3132	0.3549	0.365	0.3064	0.341	0.1212	0.0994	0.1122	0.1267	0.1084	0.1047	0.1171	0.2833	0.1512	0.1084	0.1117	0.1086	0.1111	0.1292	0.1182	0.1182	0.0912	0.109	0.2765	0.2707	0.2707	0.1229	0.1234	0.1082	0.0842	0.1207	0.1011
hsa-mir-29c	0.3357	0.3157	0.3001	0.3838	0.3499	0.3495	0.3585	0.3582	0.3811	0.3495	0.3494	0.3312	0.3407	0.3357	0.3042	0.3938	0.2237	0.344	0.339	0.402	0.3138	0.3774	0.1217	0.0994	0.1127	0.1267	0.1084	0.1051	0.1176	0.2776	0.1417	0.1089	0.1121	0.1086	0.1116	0.1297	0.1187	0.1187	0.0917	0.109	0.2941	0.2762	0.2762	0.1234	0.1239	0.1087	0.0842	0.1216	0.1016
hsa-mir-300	0.137	0.1387	0.1397	0.1383	0.1402	0.142	0.1383	0.1414	0.1295	0.1292	0.1724	0.1787	0.1428	0.1814	0.1897	0.162	0.1735	0.1547	0.1636	0.1725	0.1538	0.1801	0.124	0.1073	0.1022	0.1476	0.1204	0.1043	0.1202	0.122	0.1967	0.1097	0.2805	0.1235	0.277	0.1367	0.1172	0.1172	0.0914	0.1239	0.1454	0.1464	0.1464	0.1248	0.1256	0.1141	0.1008	0.1131	0.1044
hsa-mir-301a	0.2801	0.2799	0.2595	0.3041	0.2625	0.3027	0.2766	0.2833	0.324	0.3027	0.2766	0.2733	0.3288	0.3159	0.3072	0.2913	0.3627	0.3328	0.3292	0.3064	0.3499	0.3417	0.1432	0.1009	0.0969	0.1375	0.1142	0.1254	0.1196	0.2619	0.1402	0.1322	0.1155	0.1142	0.1014	0.1563	0.1115	0.1115	0.1119	0.118	0.3163	0.3271	0.3271	0.1437	0.1469	0.1283	0.0889	0.1318	0.1248
hsa-mir-301b	0.1472	0.15	0.1515	0.1492	0.1523	0.1551	0.1379	0.141	0.1423	0.1416	0.1555	0.1594	0.1525	0.1515	0.1554	0.1516	0.2079	0.164	0.1594	0.149	0.149	0.1597	0.1182	0.1009	0.0969	0.1375	0.1142	0.1004	0.1196	0.1363	0.1202	0.1072	0.1155	0.1142	0.1014	0.1313	0.1115	0.1115	0.0869	0.118	0.1422	0.1432	0.1432	0.2853	0.2886	0.1056	0.0889	0.108	0.0998
hsa-mir-302a	0.2896	0.2902	0.2705	0.2868	0.2607	0.3137	0.2868	0.2945	0.2733	0.2839	0.2636	0.2595	0.2701	0.3119	0.3038	0.3015	0.2928	0.3005	0.3009	0.3308	0.2847	0.3173	0.115	0.1042	0.108	0.132	0.1113	0.0944	0.1135	0.2744	0.1528	0.1207	0.1107	0.1136	0.0947	0.1229	0.1085	0.1085	0.0848	0.1115	0.3294	0.3405	0.3405	0.1352	0.1357	0.1018	0.0946	0.1331	0.1197
hsa-mir-302b	0.3348	0.3237	0.3037	0.3484	0.2804	0.3523	0.3337	0.3637	0.341	0.3523	0.3048	0.3055	0.308	0.3757	0.353	0.3242	0.3049	0.37	0.3928	0.353	0.3697	0.3768	0.115	0.1042	0.108	0.132	0.1113	0.1136	0.1135	0.2661	0.1504	0.1191	0.1107	0.1136	0.0947	0.1421	0.1278	0.1278	0.104	0.1115	0.3945	0.3881	0.3881	0.1336	0.1341	0.1018	0.0946	0.1516	0.1181
hsa-mir-302c	0.306	0.3076	0.2872	0.3178	0.277	0.3182	0.3178	0.3296	0.2915	0.3346	0.2895	0.2883	0.2895	0.3351	0.3294	0.3057	0.3588	0.3517	0.3313	0.3197	0.3074	0.3576	0.115	0.1042	0.108	0.132	0.1113	0.1161	0.1135	0.2968	0.1541	0.1216	0.1107	0.1136	0.0947	0.1446	0.1303	0.1303	0.1065	0.1115	0.3348	0.3269	0.3269	0.1361	0.1366	0.1018	0.0946	0.1566	0.1206
hsa-mir-302d	0.2607	0.2733	0.252	0.2565	0.2157	0.2804	0.2565	0.2765	0.2844	0.2804	0.2571	0.2516	0.2659	0.3089	0.2991	0.2992	0.3565	0.3125	0.297	0.2825	0.3204	0.2807	0.115	0.1042	0.108	0.132	0.1113	0.0944	0.1135	0.2345	0.1398	0.1293	0.1107	0.1136	0.0947	0.1229	0.1085	0.1085	0.0848	0.1115	0.3515	0.3662	0.3662	0.1438	0.1442	0.1018	0.0946	0.1409	0.1283
hsa-mir-302e	0.1237	0.1246	0.125	0.1243	0.1137	0.1137	0.1137	0.1137	0.1137	0.1262	0.1321	0.1321	0.1034	0.1324	0.1324	0.1332	0.1197	0.1375	0.1483	0.1197	0.1453	0.1411	0.115	0.1042	0.108	0.132	0.1113	0.0944	0.1135	0.0994	0.1171	0.0999	0.1107	0.1136	0.0947	0.1229	0.1085	0.1085	0.0848	0.1115	0.1399	0.1409	0.1409	0.1144	0.1148	0.1018	0.0946	0.1131	0.0988
hsa-mir-302f	0.1078	0.1095	0.1105	0.109	0.0991	0.0878	0.0878	0.0878	0.0878	0.1	0.0978	0.0978	0.1028	0.0946	0.0946	0.1184	0.0914	0.1004	0.111	0.1033	0.1154	0.1115	0.0903	0.075	0.075	0.1021	0.0892	0.0715	0.0856	0.0793	0.09	0.0761	0.0781	0.0878	0.0881	0.0948	0.0806	0.0806	0.068	0.0883	0.1053	0.1063	0.1063	0.0945	0.0916	0.0797	0.0667	0.0749	0.0761
hsa-mir-30a	0.3434	0.3233	0.3074	0.3429	0.3463	0.3332	0.3674	0.3174	0.3371	0.3332	0.3908	0.3612	0.3393	0.3434	0.2986	0.3699	0.2286	0.3605	0.4465	0.4069	0.3367	0.3863	0.1254	0.1088	0.106	0.1282	0.1236	0.1016	0.1144	0.2544	0.1597	0.1106	0.1035	0.1112	0.1022	0.135	0.1042	0.1042	0.0959	0.1148	0.339	0.3202	0.3202	0.1212	0.1258	0.1264	0.096	0.1259	0.1062
hsa-mir-30b	0.3139	0.2811	0.2648	0.3245	0.2901	0.3127	0.3245	0.3354	0.3443	0.2999	0.3612	0.3285	0.3049	0.3652	0.3296	0.3648	0.2515	0.3538	0.3605	0.3748	0.3267	0.3367	0.1143	0.1112	0.1084	0.1282	0.126	0.104	0.1144	0.2665	0.1415	0.0995	0.1035	0.1247	0.1022	0.1374	0.1042	0.1042	0.0983	0.1148	0.3021	0.2955	0.2955	0.1236	0.1282	0.1175	0.0984	0.1307	0.1086
hsa-mir-30c-1	0.3424	0.3209	0.3039	0.3418	0.3195	0.359	0.3679	0.3835	0.3494	0.3312	0.3785	0.3467	0.3105	0.4046	0.3528	0.3852	0.2449	0.3591	0.3652	0.3944	0.3489	0.4033	0.1271	0.1105	0.1077	0.1282	0.1253	0.1033	0.1144	0.2865	0.1659	0.1123	0.1163	0.124	0.115	0.1367	0.117	0.117	0.0977	0.1148	0.3363	0.3304	0.3304	0.1229	0.1275	0.1297	0.0977	0.1162	0.1079
hsa-mir-30c-2	0.3073	0.309	0.2908	0.3181	0.2817	0.3335	0.3449	0.3437	0.3233	0.3051	0.3428	0.3485	0.283	0.3758	0.3751	0.3433	0.2714	0.3183	0.3038	0.3399	0.334	0.3767	0.1299	0.1133	0.1105	0.1282	0.1281	0.1061	0.1144	0.2854	0.176	0.1151	0.1191	0.1268	0.1178	0.1395	0.1198	0.1198	0.1005	0.1148	0.3221	0.3314	0.3314	0.1257	0.1303	0.135	0.1005	0.1188	0.1107
hsa-mir-30d	0.2757	0.2757	0.2581	0.2965	0.2727	0.2953	0.309	0.2917	0.3431	0.2821	0.3467	0.3246	0.2867	0.3296	0.3069	0.3481	0.2761	0.3222	0.3453	0.3444	0.3392	0.3038	0.1304	0.0977	0.111	0.1282	0.1125	0.1066	0.1144	0.2897	0.1778	0.1156	0.1035	0.1112	0.1022	0.14	0.1042	0.1042	0.101	0.1148	0.343	0.3197	0.3197	0.1262	0.1308	0.1198	0.0849	0.1359	0.1112
hsa-mir-30e	0.3283	0.3181	0.2999	0.3144	0.2908	0.3437	0.3543	0.3539	0.3335	0.3149	0.339	0.3172	0.337	0.37	0.3319	0.3699	0.2669	0.3283	0.3505	0.3965	0.3831	0.355	0.1295	0.0977	0.0949	0.1282	0.1125	0.1057	0.1144	0.2527	0.1588	0.1146	0.1187	0.1264	0.1173	0.139	0.1042	0.1042	0.1	0.1148	0.3029	0.3109	0.3109	0.1252	0.1298	0.119	0.0849	0.134	0.1103
hsa-mir-31	0.3152	0.3178	0.3008	0.3023	0.2587	0.3028	0.3262	0.2871	0.2939	0.2904	0.3462	0.3146	0.321	0.2624	0.2415	0.3062	0.24	0.3508	0.3307	0.3168	0.3034	0.3268	0.1096	0.0859	0.0833	0.1121	0.107	0.091	0.104	0.2555	0.1485	0.0912	0.0988	0.1037	0.0961	0.1161	0.0945	0.0945	0.0906	0.0957	0.2793	0.273	0.273	0.1102	0.113	0.1039	0.0724	0.1142	0.1017
hsa-mir-3151	0.0794	0.0803	0.0808	0.0801	0.0811	0.082	0.0801	0.0817	0.0824	0.082	0.0973	0.0869	0.0883	0.1057	0.0885	0.0886	0.0747	0.0938	0.0914	0.0872	0.1093	0.1048	0.0755	0.0697	0.0706	0.0861	0.0701	0.065	0.0814	0.0691	0.0795	0.5723	0.0729	0.0773	0.0687	0.0807	0.0748	0.0748	0.0526	0.0788	0.0963	0.0975	0.0975	0.0715	0.0735	0.069	0.0569	0.074	0.0627
hsa-mir-3163	0.1298	0.1307	0.1312	0.1196	0.1315	0.1324	0.1305	0.1321	0.1327	0.1324	0.154	0.1436	0.1164	0.1636	0.1681	0.1481	0.1342	0.1573	0.1549	0.1467	0.1542	0.1497	0.1214	0.111	0.0984	0.145	0.119	0.1055	0.1212	0.1095	0.1267	0.1114	0.1193	0.1225	0.1095	0.1365	0.1188	0.1188	0.0909	0.1222	0.1481	0.1493	0.1493	0.1243	0.1275	0.1105	0.0982	0.1096	0.1029
hsa-mir-3179-1	0.081	0.081	0.081	0.081	0.081	0.081	0.081	0.081	0.081	0.081	0.0938	0.0938	0.0681	0.0968	0.0968	0.0881	0.0881	0.0992	0.0992	0.0881	0.0919	0.0919	0.0868	0.0731	0.0663	0.0993	0.0871	0.0726	0.0919	0.0685	0.0847	0.071	0.0739	0.0778	0.0712	0.0942	0.0753	0.0753	0.0664	0.0816	0.096	0.096	0.096	0.0865	0.0877	0.0883	0.0603	0.0807	0.0693
hsa-mir-3179-2	0.081	0.081	0.081	0.081	0.081	0.081	0.081	0.081	0.081	0.081	0.0938	0.0938	0.0681	0.0968	0.0968	0.0881	0.0881	0.0992	0.0992	0.0881	0.0919	0.0919	0.0868	0.0731	0.0663	0.0993	0.0871	0.0726	0.0919	0.0685	0.0847	0.071	0.0739	0.0778	0.0712	0.0942	0.0753	0.0753	0.0664	0.0816	0.096	0.096	0.096	0.0865	0.0877	0.0883	0.0603	0.0807	0.0693
hsa-mir-3179-3	0.081	0.081	0.081	0.081	0.081	0.081	0.081	0.081	0.081	0.081	0.0938	0.0938	0.0681	0.0968	0.0968	0.0881	0.0881	0.0992	0.0992	0.0881	0.0919	0.0919	0.0868	0.0731	0.0663	0.0993	0.0871	0.0726	0.0919	0.0685	0.0847	0.071	0.0739	0.0778	0.0712	0.0942	0.0753	0.0753	0.0664	0.0816	0.096	0.096	0.096	0.0865	0.0877	0.0883	0.0603	0.0807	0.0693
hsa-mir-3186	0.0951	0.096	0.0965	0.0958	0.0968	0.0977	0.0958	0.0974	0.098	0.0977	0.1061	0.1081	0.0871	0.1066	0.1111	0.0973	0.1289	0.1006	0.0982	0.0959	0.1081	0.1036	0.0884	0.08	0.0677	0.089	0.0761	0.079	0.0774	0.0877	0.0775	0.0671	0.0823	0.0897	0.0652	0.0795	0.0772	0.0772	0.0585	0.0759	0.0977	0.0988	0.0988	0.5864	0.5774	0.0642	0.0929	0.067	0.0706
hsa-mir-3196	0.0946	0.0955	0.096	0.0952	0.0963	0.0972	0.0952	0.0969	0.0975	0.0972	0.1067	0.1088	0.0966	0.1011	0.1011	0.1053	0.0914	0.1098	0.1074	0.1039	0.098	0.098	0.0939	0.0773	0.0945	0.1024	0.093	0.0742	0.092	0.0915	0.1005	0.0783	0.0793	0.09	0.0845	0.0975	0.0891	0.0891	0.0679	0.0891	0.1081	0.1092	0.1092	0.0871	0.0923	0.0865	0.0738	0.3419	0.0759
hsa-mir-32	0.2971	0.2844	0.2644	0.3083	0.2811	0.3076	0.3083	0.3354	0.3121	0.3076	0.3042	0.3051	0.2971	0.3679	0.3211	0.3327	0.3129	0.336	0.3463	0.3635	0.333	0.3451	0.141	0.1014	0.0985	0.1326	0.1184	0.1218	0.1169	0.2204	0.1574	0.1274	0.1075	0.1355	0.1054	0.1507	0.1093	0.1093	0.1119	0.1164	0.3035	0.3132	0.3132	0.1383	0.1465	0.1313	0.0868	0.1373	0.1239
hsa-mir-320a	0.3144	0.2901	0.2713	0.313	0.2745	0.3142	0.327	0.3249	0.3189	0.3142	0.2712	0.2699	0.3091	0.3307	0.2893	0.321	0.2823	0.3261	0.3353	0.3332	0.3047	0.3504	0.1187	0.0879	0.0783	0.1196	0.1013	0.103	0.1011	0.2469	0.1518	0.1083	0.0921	0.1018	0.0895	0.1302	0.1101	0.1101	0.0974	0.1015	0.3292	0.3404	0.3404	0.1206	0.125	0.1126	0.0766	0.1204	0.1041
hsa-mir-320b-1	0.1315	0.1341	0.1356	0.1334	0.1363	0.139	0.1334	0.138	0.1399	0.139	0.1361	0.1399	0.1243	0.1682	0.1807	0.1362	0.1868	0.1591	0.1522	0.1337	0.1481	0.1552	0.1008	0.0879	0.0783	0.1196	0.1013	0.2101	0.1011	0.1362	0.1589	0.0904	0.0921	0.1018	0.0895	0.2373	0.2173	0.2173	0.2045	0.1015	0.14	0.1419	0.1419	0.2277	0.2321	0.096	0.0766	0.1847	0.0863
hsa-mir-320b-2	0.1315	0.1341	0.1356	0.1334	0.1363	0.139	0.1334	0.138	0.1399	0.139	0.1361	0.1399	0.1243	0.1682	0.1807	0.1362	0.1868	0.1591	0.1522	0.1337	0.1481	0.1552	0.1008	0.0879	0.0783	0.1196	0.1013	0.2101	0.1011	0.1362	0.1589	0.0904	0.0921	0.1018	0.0895	0.2373	0.2173	0.2173	0.2045	0.1015	0.14	0.1419	0.1419	0.2277	0.2321	0.096	0.0766	0.1847	0.0863
hsa-mir-320c-1	0.1207	0.1223	0.1232	0.1219	0.1237	0.1253	0.1327	0.1247	0.1259	0.1253	0.1357	0.1393	0.1237	0.1666	0.1782	0.1355	0.1813	0.1446	0.1404	0.1331	0.1468	0.1394	0.1008	0.1879	0.0783	0.1196	0.2013	0.1851	0.1011	0.1347	0.1534	0.0904	0.0921	0.1018	0.0895	0.2123	0.0923	0.0923	0.1795	0.1015	0.1551	0.1581	0.1581	0.2027	0.2071	0.1674	0.1766	0.1681	0.0863
hsa-mir-320c-2	0.1207	0.1223	0.1232	0.1219	0.1237	0.1253	0.1327	0.1247	0.1259	0.1253	0.1357	0.1393	0.1237	0.1666	0.1782	0.1355	0.1813	0.1446	0.1404	0.1331	0.1468	0.1394	0.1008	0.1879	0.0783	0.1196	0.2013	0.1851	0.1011	0.1347	0.1534	0.0904	0.0921	0.1018	0.0895	0.2123	0.0923	0.0923	0.1795	0.1015	0.1551	0.1581	0.1581	0.2027	0.2071	0.1674	0.1766	0.1681	0.0863
hsa-mir-320d-1	0.1215	0.1232	0.1242	0.1227	0.1247	0.1265	0.1227	0.1259	0.1271	0.1265	0.1365	0.1405	0.125	0.1516	0.1599	0.1369	0.1932	0.1459	0.1413	0.1342	0.1494	0.1409	0.1008	0.0879	0.0783	0.1196	0.1013	0.2518	0.1011	0.1201	0.1659	0.0904	0.0921	0.1018	0.0895	0.279	0.0923	0.0923	0.2462	0.1015	0.1409	0.143	0.143	0.2694	0.2738	0.096	0.0766	0.2097	0.0863
hsa-mir-320d-2	0.1215	0.1232	0.1242	0.1227	0.1247	0.1265	0.1227	0.1259	0.1271	0.1265	0.1365	0.1405	0.125	0.1516	0.1599	0.1369	0.1932	0.1459	0.1413	0.1342	0.1494	0.1409	0.1008	0.0879	0.0783	0.1196	0.1013	0.2518	0.1011	0.1201	0.1659	0.0904	0.0921	0.1018	0.0895	0.279	0.0923	0.0923	0.2462	0.1015	0.1409	0.143	0.143	0.2694	0.2738	0.096	0.0766	0.2097	0.0863
hsa-mir-320e	0.1231	0.125	0.126	0.1245	0.1265	0.1284	0.1245	0.1277	0.1291	0.1284	0.1331	0.1373	0.1283	0.1487	0.1577	0.1326	0.1957	0.1434	0.1386	0.1298	0.147	0.1379	0.104	0.0863	0.0962	0.1195	0.103	0.3268	0.0987	0.1217	0.1751	0.0854	0.0912	0.1007	0.0965	0.3621	0.0998	0.0998	0.3281	0.1005	0.1405	0.1427	0.1427	0.355	0.359	0.096	0.081	0.2533	0.0897
hsa-mir-323a	0.2448	0.2565	0.2353	0.2534	0.2118	0.2783	0.2672	0.2743	0.2826	0.2624	0.254	0.2488	0.2854	0.2909	0.2791	0.2831	0.3269	0.3088	0.2923	0.2831	0.3439	0.2608	0.1145	0.0992	0.0961	0.1284	0.1115	0.09	0.11	0.2325	0.11	0.1243	0.1031	0.105	0.0958	0.1221	0.1057	0.1057	0.0861	0.1083	0.333	0.324	0.324	0.1449	0.1459	0.1049	0.0892	0.137	0.1266
hsa-mir-323b	0.1344	0.1372	0.1265	0.1364	0.1271	0.1423	0.1364	0.1413	0.1433	0.1288	0.147	0.1533	0.1409	0.1685	0.182	0.1352	0.2445	0.153	0.1458	0.1457	0.1723	0.1432	0.1065	0.0894	0.0838	0.1165	0.0966	0.2507	0.096	0.1455	0.1657	0.0856	0.0958	0.103	0.097	0.2749	0.0967	0.0967	0.2363	0.0999	0.1566	0.1599	0.1599	0.2769	0.27	0.092	0.0872	0.2138	0.0852
hsa-mir-324	0.2593	0.271	0.2518	0.2806	0.2302	0.2638	0.3075	0.2606	0.2814	0.2777	0.2568	0.2653	0.3234	0.2758	0.2646	0.2983	0.2896	0.2852	0.2856	0.3122	0.2962	0.295	0.1347	0.1271	0.098	0.1249	0.1291	0.1117	0.1107	0.2732	0.1471	0.12	0.1031	0.1064	0.0993	0.1405	0.1053	0.1053	0.0988	0.108	0.3065	0.3164	0.3164	0.1328	0.1363	0.142	0.115	0.1435	0.119
hsa-mir-325	0.2117	0.2234	0.2021	0.2203	0.1786	0.2292	0.234	0.2411	0.2173	0.1994	0.2033	0.2101	0.2016	0.2471	0.2354	0.2151	0.2915	0.2499	0.2228	0.2476	0.2381	0.2229	0.1133	0.0673	0.0785	0.0873	0.0779	0.0646	0.081	0.218	0.1012	0.0913	0.0734	0.0749	0.0635	0.079	0.0809	0.0809	0.0537	0.0732	0.2724	0.2843	0.2843	0.1049	0.1115	0.1002	0.0595	0.1132	0.0976
hsa-mir-326	0.2391	0.2377	0.2309	0.2469	0.2214	0.269	0.2469	0.2796	0.3033	0.2836	0.2275	0.1994	0.2689	0.272	0.2623	0.2853	0.2516	0.3018	0.2851	0.2843	0.364	0.2969	0.1266	0.0896	0.1082	0.1138	0.1005	0.1099	0.1059	0.2618	0.1245	0.1056	0.0987	0.0974	0.0818	0.1236	0.1033	0.1033	0.0945	0.1016	0.2943	0.2863	0.2863	0.1161	0.1234	0.1124	0.0747	0.1264	0.1041
hsa-mir-328	0.2702	0.2704	0.2515	0.3065	0.2421	0.2921	0.2798	0.318	0.3278	0.2921	0.309	0.2984	0.3118	0.3352	0.3115	0.322	0.2863	0.3449	0.3369	0.3344	0.3743	0.3239	0.1193	0.0895	0.0912	0.1093	0.0998	0.1036	0.1034	0.2893	0.155	0.1015	0.1145	0.1029	0.1063	0.1283	0.0984	0.0984	0.0942	0.0967	0.3762	0.3492	0.3492	0.117	0.1242	0.1101	0.0768	0.1403	0.1036
hsa-mir-329-1	0.1408	0.1442	0.1342	0.1548	0.1471	0.1641	0.1548	0.1492	0.1657	0.1504	0.1574	0.1523	0.1654	0.1517	0.1585	0.1484	0.1766	0.1709	0.1739	0.1576	0.2054	0.1684	0.1058	0.0954	0.0817	0.1172	0.1029	0.0829	0.1033	0.1364	0.1106	0.0929	0.0962	0.1103	0.0978	0.1162	0.1	0.1	0.079	0.1062	0.1403	0.142	0.142	0.1884	0.1882	0.0945	0.0826	0.0978	0.0895
hsa-mir-329-2	0.1216	0.1234	0.1127	0.1229	0.113	0.1266	0.1229	0.126	0.1273	0.1138	0.1378	0.1418	0.1248	0.1548	0.1631	0.1231	0.1933	0.1459	0.1413	0.1343	0.1499	0.1267	0.1058	0.0954	0.0817	0.1172	0.1029	0.0829	0.1033	0.1232	0.1106	0.0929	0.0962	0.1103	0.0978	0.1162	0.1	0.1	0.079	0.1062	0.1429	0.145	0.145	0.2718	0.2716	0.0945	0.0826	0.0978	0.0895
hsa-mir-33a	0.2411	0.2515	0.2306	0.2487	0.2331	0.2868	0.2756	0.2672	0.2746	0.2556	0.2443	0.2511	0.2441	0.3571	0.3536	0.2698	0.3698	0.2786	0.2547	0.2865	0.3008	0.2813	0.1459	0.1345	0.0975	0.1311	0.1435	0.1266	0.1122	0.2965	0.1654	0.1312	0.1087	0.1128	0.0996	0.1583	0.1117	0.1117	0.122	0.1441	0.3152	0.3272	0.3272	0.1455	0.1548	0.1657	0.1164	0.1385	0.1305
hsa-mir-330	0.2706	0.27	0.2627	0.2668	0.2521	0.2923	0.2668	0.3211	0.3138	0.2923	0.269	0.2648	0.2634	0.3077	0.3196	0.2993	0.2834	0.3186	0.3158	0.3316	0.36	0.3294	0.1476	0.1086	0.1066	0.1333	0.1135	0.1297	0.1183	0.232	0.1469	0.1071	0.1188	0.1154	0.1008	0.1597	0.1169	0.1169	0.1144	0.118	0.3263	0.3175	0.3175	0.1429	0.1498	0.1309	0.0897	0.1643	0.1267
hsa-mir-331	0.299	0.2865	0.2657	0.2969	0.2553	0.3307	0.2969	0.3429	0.3365	0.3307	0.2875	0.2888	0.3266	0.393	0.3704	0.3336	0.3301	0.3261	0.3209	0.3653	0.3396	0.3289	0.122	0.0845	0.0874	0.1121	0.0984	0.1018	0.101	0.2712	0.1374	0.1026	0.0924	0.0941	0.0817	0.1274	0.0951	0.0951	0.1047	0.093	0.3502	0.3649	0.3649	0.126	0.1274	0.1129	0.0818	0.1427	0.1153
hsa-mir-335	0.2822	0.2826	0.2641	0.3183	0.2671	0.3046	0.2919	0.3006	0.3241	0.335	0.2995	0.3009	0.3271	0.3153	0.2912	0.3444	0.2671	0.3143	0.3385	0.3254	0.3121	0.3244	0.1261	0.0934	0.0916	0.1196	0.1039	0.088	0.1067	0.2317	0.1302	0.1116	0.1014	0.1096	0.0938	0.111	0.1195	0.1195	0.0795	0.1085	0.2853	0.2934	0.2934	0.1246	0.13	0.1139	0.0861	0.096	0.1082
hsa-mir-337	0.2405	0.2383	0.2166	0.2492	0.2057	0.2579	0.2355	0.2704	0.2789	0.2579	0.243	0.2669	0.2811	0.2962	0.3111	0.2719	0.4669	0.2838	0.2563	0.2723	0.3107	0.2857	0.1466	0.0983	0.0822	0.1199	0.103	0.1247	0.1031	0.2873	0.1327	0.0902	0.0984	0.1025	0.0901	0.1501	0.0993	0.0993	0.1243	0.0994	0.2845	0.2953	0.2953	0.1522	0.1507	0.1284	0.0855	0.128	0.1339
hsa-mir-338	0.3108	0.3121	0.2921	0.3221	0.2821	0.338	0.3221	0.3494	0.3782	0.338	0.3096	0.3096	0.3341	0.402	0.3792	0.3297	0.3321	0.3705	0.3484	0.3593	0.395	0.3279	0.1443	0.1348	0.1286	0.1425	0.1386	0.1193	0.1185	0.3212	0.1632	0.1278	0.1155	0.1183	0.1044	0.1527	0.118	0.118	0.1214	0.1215	0.415	0.4323	0.4323	0.1497	0.1476	0.1499	0.1164	0.1535	0.1266
hsa-mir-339	0.2965	0.2718	0.253	0.3079	0.2687	0.3085	0.2943	0.3354	0.3131	0.2935	0.3015	0.2898	0.3431	0.3415	0.28	0.3276	0.2919	0.3714	0.3767	0.34	0.3293	0.3214	0.1255	0.0933	0.0981	0.1208	0.1079	0.1137	0.1092	0.2542	0.1331	0.1007	0.0996	0.096	0.0903	0.1291	0.1165	0.1165	0.0966	0.0987	0.3418	0.3161	0.3161	0.1253	0.1223	0.1134	0.0802	0.1462	0.1059
hsa-mir-33b	0.1661	0.1704	0.1729	0.1692	0.1615	0.1786	0.1692	0.177	0.1802	0.1786	0.1689	0.1765	0.1626	0.1958	0.189	0.1874	0.1865	0.1835	0.1748	0.1808	0.1751	0.164	0.1146	0.1032	0.0975	0.1311	0.1123	0.0953	0.1122	0.1289	0.1608	0.0999	0.1087	0.1128	0.0996	0.127	0.1117	0.1117	0.0907	0.1962	0.1847	0.1886	0.1886	0.1143	0.1235	0.1069	0.0852	0.1091	0.1826
hsa-mir-34a	0.3117	0.3134	0.2987	0.3423	0.3015	0.3106	0.3423	0.3075	0.3492	0.3333	0.3297	0.3225	0.3307	0.3232	0.3066	0.3383	0.2095	0.3445	0.3732	0.3472	0.3133	0.3461	0.1243	0.1042	0.1258	0.1201	0.1172	0.1033	0.1122	0.2911	0.1476	0.1027	0.1074	0.1168	0.1049	0.1253	0.1176	0.1176	0.0917	0.105	0.3214	0.3163	0.3163	0.1174	0.1236	0.1187	0.1008	0.1296	0.1034
hsa-mir-340	0.2923	0.2931	0.2718	0.3038	0.2612	0.3373	0.3188	0.3318	0.3074	0.3027	0.2902	0.2746	0.2964	0.3454	0.3169	0.3141	0.3409	0.3719	0.3461	0.3126	0.3332	0.3662	0.1473	0.1001	0.0982	0.1374	0.1153	0.0951	0.1171	0.2618	0.1434	0.1283	0.1092	0.1436	0.1072	0.1279	0.1379	0.1379	0.0875	0.1175	0.304	0.314	0.314	0.1456	0.1453	0.1295	0.0908	0.106	0.1259
hsa-mir-342	0.2931	0.2826	0.2656	0.3278	0.2921	0.3027	0.3278	0.299	0.2933	0.2898	0.2983	0.2645	0.3375	0.3277	0.2756	0.3068	0.2323	0.339	0.3462	0.3051	0.3385	0.3023	0.1201	0.106	0.1015	0.1137	0.113	0.0859	0.1039	0.2776	0.1138	0.106	0.1003	0.0998	0.0904	0.1076	0.1163	0.1163	0.0753	0.1062	0.2856	0.2788	0.2788	0.1192	0.1227	0.1194	0.095	0.1115	0.1084
hsa-mir-345	0.2092	0.2072	0.1868	0.2308	0.153	0.1968	0.2308	0.2223	0.2141	0.1968	0.1855	0.2032	0.2228	0.2626	0.2758	0.2114	0.2805	0.2299	0.2329	0.2138	0.2957	0.2329	0.1037	0.0947	0.0596	0.0884	0.104	0.0906	0.0833	0.2382	0.1272	0.0678	0.0742	0.1076	0.0682	0.117	0.07	0.07	0.0924	0.0752	0.2875	0.2786	0.2786	0.1062	0.1079	0.128	0.0833	0.0917	0.0953
hsa-mir-346	0.2482	0.2597	0.2393	0.2439	0.1932	0.2511	0.27	0.248	0.2695	0.2371	0.2426	0.2499	0.2584	0.2919	0.2814	0.272	0.3316	0.2907	0.2907	0.2728	0.3225	0.2504	0.1381	0.0947	0.0868	0.1242	0.1084	0.1166	0.1111	0.2573	0.1607	0.0917	0.1018	0.1098	0.0928	0.1451	0.104	0.104	0.1106	0.1151	0.3478	0.3397	0.3397	0.1343	0.1418	0.1262	0.0896	0.1257	0.1192
hsa-mir-34b	0.3157	0.305	0.2858	0.3435	0.2761	0.3169	0.3146	0.3435	0.3062	0.3018	0.2939	0.3105	0.329	0.3314	0.3091	0.3051	0.2653	0.3239	0.3046	0.3174	0.2849	0.33	0.108	0.0807	0.0761	0.1062	0.0903	0.0826	0.0907	0.2498	0.1237	0.1017	0.1112	0.1092	0.1036	0.1027	0.1028	0.1028	0.0646	0.0915	0.2799	0.2725	0.2725	0.1123	0.1166	0.0993	0.0715	0.0987	0.0975
hsa-mir-34c	0.3052	0.3069	0.3011	0.3299	0.3049	0.3171	0.3032	0.3428	0.3371	0.3027	0.3232	0.3132	0.3179	0.3145	0.3083	0.3213	0.2599	0.2994	0.3111	0.3047	0.288	0.3172	0.1303	0.0958	0.1126	0.1224	0.1075	0.1117	0.1123	0.2342	0.158	0.1093	0.1188	0.1243	0.1107	0.1331	0.1228	0.1228	0.0995	0.1058	0.2978	0.2904	0.2904	0.1267	0.1311	0.1165	0.0904	0.1446	0.1118
hsa-mir-361	0.2311	0.242	0.2341	0.2391	0.21	0.2622	0.2391	0.2584	0.2662	0.2622	0.2417	0.2491	0.2545	0.2709	0.3025	0.3012	0.3343	0.2702	0.2585	0.2828	0.3046	0.2835	0.1068	0.0985	0.0876	0.1207	0.103	0.118	0.109	0.2575	0.14	0.0971	0.0971	0.1006	0.0923	0.1497	0.1001	0.1001	0.1137	0.1097	0.272	0.2815	0.2815	0.1404	0.1465	0.103	0.0812	0.1645	0.1253
hsa-mir-362	0.1512	0.1443	0.1458	0.1752	0.1691	0.1491	0.1866	0.1718	0.1747	0.1861	0.1915	0.2032	0.2017	0.1826	0.193	0.2009	0.1632	0.1953	0.1843	0.2064	0.1801	0.1962	0.1165	0.142	0.0906	0.1268	0.1501	0.1287	0.1099	0.1776	0.1475	0.0952	0.0988	0.1145	0.1037	0.1645	0.1063	0.1063	0.1263	0.1101	0.1985	0.2032	0.2032	0.109	0.1097	0.1366	0.131	0.1878	0.1354
hsa-mir-363	0.1872	0.1817	0.1844	0.2267	0.2102	0.2033	0.2027	0.2014	0.2335	0.2307	0.1948	0.1822	0.2019	0.2204	0.2174	0.2068	0.1688	0.2407	0.2482	0.2123	0.2332	0.2587	0.1182	0.1014	0.0985	0.1326	0.1184	0.0991	0.1169	0.1803	0.1453	0.1404	0.1075	0.1127	0.1054	0.128	0.145	0.145	0.0891	0.1164	0.2009	0.2051	0.2051	0.1155	0.1238	0.1105	0.0868	0.1155	0.1369
hsa-mir-365a	0.2475	0.2455	0.2511	0.2186	0.2405	0.2492	0.2557	0.2462	0.2107	0.2215	0.2228	0.2256	0.2164	0.244	0.2101	0.2137	0.1848	0.2416	0.248	0.2186	0.227	0.2369	0.1476	0.1051	0.1023	0.1332	0.1155	0.1184	0.142	0.1922	0.1752	0.1304	0.1056	0.1258	0.1089	0.1549	0.1426	0.1426	0.112	0.119	0.2206	0.2259	0.2259	0.1476	0.1462	0.1323	0.0967	0.1673	0.1282
hsa-mir-367	0.2811	0.2811	0.2603	0.2777	0.2634	0.3218	0.2915	0.3005	0.293	0.2889	0.2754	0.2725	0.2614	0.3452	0.3393	0.2801	0.3397	0.3336	0.3144	0.3114	0.27	0.3245	0.1182	0.1014	0.0985	0.1326	0.1184	0.0991	0.1169	0.2635	0.1398	0.131	0.1075	0.1127	0.1054	0.128	0.1356	0.1356	0.0891	0.1164	0.2997	0.3097	0.3097	0.1419	0.1501	0.1105	0.0868	0.1405	0.1275
hsa-mir-369	0.178	0.1828	0.1735	0.1932	0.1869	0.1917	0.1932	0.19	0.2078	0.1917	0.2258	0.2275	0.2223	0.2414	0.2403	0.2244	0.2573	0.2334	0.2181	0.2299	0.2405	0.2181	0.1279	0.1155	0.1142	0.1461	0.122	0.1056	0.1243	0.1819	0.1286	0.1669	0.1183	0.1204	0.1081	0.1369	0.1186	0.1186	0.0961	0.1251	0.2037	0.208	0.208	0.1805	0.1838	0.1157	0.095	0.1213	0.1041
hsa-mir-370	0.2528	0.2522	0.2313	0.2626	0.2082	0.2745	0.2626	0.2864	0.2959	0.2745	0.2632	0.2623	0.3227	0.3176	0.3124	0.2905	0.3614	0.3272	0.2883	0.2887	0.3879	0.3049	0.1288	0.0875	0.0878	0.1013	0.0997	0.1061	0.0973	0.2716	0.1382	0.1041	0.0886	0.0927	0.0839	0.121	0.0935	0.0935	0.0942	0.0937	0.3406	0.3326	0.3326	0.1207	0.1257	0.1149	0.0741	0.1284	0.1065
hsa-mir-371a	0.251	0.2498	0.2289	0.2216	0.1939	0.2403	0.2339	0.2517	0.2587	0.2551	0.2414	0.236	0.2304	0.292	0.3052	0.2377	0.3436	0.2624	0.2653	0.2401	0.3025	0.2628	0.1052	0.0923	0.0938	0.1174	0.1039	0.1171	0.1048	0.2257	0.178	0.1117	0.1019	0.1048	0.0909	0.1404	0.1052	0.1052	0.1066	0.0983	0.3151	0.328	0.328	0.1323	0.1422	0.1023	0.0892	0.1287	0.118
hsa-mir-372	0.2618	0.2483	0.2291	0.2579	0.2313	0.2659	0.2458	0.2626	0.2413	0.252	0.2709	0.2675	0.2662	0.3269	0.2795	0.2674	0.3153	0.2966	0.3109	0.2827	0.2983	0.3143	0.1388	0.1042	0.1318	0.132	0.1113	0.1182	0.1135	0.2532	0.1571	0.1237	0.1107	0.1136	0.0947	0.1467	0.1085	0.1085	0.1086	0.1115	0.2909	0.2999	0.2999	0.1382	0.1386	0.1236	0.0946	0.1358	0.1226
hsa-mir-373	0.3359	0.3252	0.306	0.3212	0.2964	0.3371	0.3081	0.3324	0.3116	0.322	0.3075	0.2955	0.2949	0.376	0.3166	0.2968	0.2863	0.3549	0.349	0.3384	0.3143	0.3427	0.1322	0.1042	0.1253	0.132	0.1113	0.1116	0.1135	0.2699	0.1474	0.1171	0.1107	0.1136	0.0947	0.1401	0.1085	0.1085	0.102	0.1115	0.356	0.3678	0.3678	0.1316	0.1321	0.118	0.0946	0.1298	0.1161
hsa-mir-374a	0.2735	0.2729	0.2521	0.2975	0.2688	0.3118	0.2975	0.3071	0.3346	0.3118	0.3116	0.2972	0.3444	0.4005	0.3746	0.3047	0.3929	0.326	0.3087	0.3202	0.3687	0.3195	0.1493	0.1078	0.1072	0.1416	0.1178	0.1255	0.1162	0.312	0.172	0.138	0.1124	0.12	0.1075	0.1578	0.115	0.115	0.115	0.122	0.3459	0.3597	0.3597	0.1517	0.1498	0.1348	0.0956	0.1749	0.1284
hsa-mir-374b	0.146	0.1375	0.1384	0.1479	0.1389	0.1404	0.1479	0.1523	0.1541	0.1532	0.1681	0.1738	0.1542	0.2091	0.2258	0.1692	0.2012	0.1635	0.1704	0.1654	0.1698	0.177	0.1215	0.2078	0.1072	0.1416	0.2178	0.0977	0.1162	0.1707	0.1765	0.1102	0.1124	0.12	0.1075	0.13	0.115	0.115	0.0872	0.122	0.1878	0.192	0.192	0.124	0.122	0.1812	0.1956	0.1193	0.2006
hsa-mir-375	0.3116	0.3001	0.2941	0.2964	0.2707	0.2811	0.2586	0.2775	0.2849	0.2811	0.3005	0.3012	0.3252	0.2858	0.2757	0.3098	0.2816	0.2644	0.3042	0.323	0.3075	0.29	0.134	0.1003	0.1017	0.1269	0.1109	0.1066	0.1129	0.2483	0.1474	0.0995	0.1033	0.1101	0.1014	0.1385	0.1022	0.1022	0.098	0.1125	0.3146	0.307	0.307	0.1307	0.1385	0.1222	0.091	0.1533	0.1145
hsa-mir-376a-1	0.2737	0.2871	0.2671	0.3111	0.2841	0.328	0.3111	0.2918	0.3333	0.328	0.3231	0.2972	0.3447	0.2955	0.286	0.3385	0.3273	0.337	0.3311	0.3349	0.3451	0.3553	0.1373	0.1	0.0949	0.1269	0.1111	0.1103	0.1148	0.264	0.1363	0.1213	0.1072	0.1081	0.0983	0.1466	0.114	0.114	0.1066	0.1175	0.2795	0.2877	0.2877	0.1358	0.1378	0.1217	0.0856	0.1291	0.1187
hsa-mir-376a-2	0.184	0.1904	0.194	0.2134	0.2093	0.2023	0.2008	0.1866	0.2046	0.2168	0.217	0.2341	0.2423	0.2003	0.2151	0.2541	0.266	0.2227	0.2061	0.2409	0.2027	0.2495	0.1155	0.1	0.0949	0.1269	0.1111	0.134	0.1148	0.1872	0.1497	0.0995	0.1072	0.1081	0.0983	0.1704	0.114	0.114	0.1303	0.1175	0.1886	0.1924	0.1924	0.114	0.1161	0.1017	0.0856	0.1499	0.1424
hsa-mir-376b	0.1561	0.1603	0.1505	0.1709	0.1515	0.168	0.1591	0.1536	0.1558	0.1419	0.177	0.1865	0.1882	0.1743	0.1844	0.1565	0.219	0.1727	0.1879	0.1655	0.1935	0.164	0.1155	0.1	0.0949	0.1269	0.1111	0.0886	0.1148	0.1621	0.1184	0.0995	0.1072	0.1081	0.0983	0.1249	0.114	0.114	0.0848	0.1175	0.1798	0.1665	0.1665	0.1855	0.1875	0.1017	0.0856	0.1082	0.0969
hsa-mir-376c	0.2392	0.2376	0.2195	0.2973	0.2581	0.2679	0.2587	0.2645	0.3013	0.2821	0.3224	0.312	0.3467	0.3163	0.3298	0.3068	0.3059	0.3444	0.3377	0.3201	0.3292	0.3069	0.108	0.0993	0.1157	0.1227	0.106	0.1063	0.1061	0.2654	0.1427	0.0939	0.0955	0.1049	0.0942	0.1333	0.103	0.103	0.1004	0.108	0.2944	0.2865	0.2865	0.1318	0.1309	0.1005	0.0916	0.1248	0.1121
hsa-mir-377	0.2283	0.2252	0.2044	0.2489	0.2193	0.257	0.2489	0.2535	0.2448	0.2416	0.2458	0.2687	0.2634	0.256	0.2615	0.2535	0.3477	0.2605	0.2643	0.271	0.2656	0.2871	0.1069	0.0993	0.0906	0.1216	0.1044	0.0896	0.1477	0.226	0.1111	0.0927	0.1034	0.1078	0.0959	0.1152	0.1026	0.1026	0.0814	0.1056	0.2244	0.2305	0.2305	0.1501	0.1475	0.0971	0.0837	0.0953	0.127
hsa-mir-378a	0.3118	0.3012	0.2956	0.2846	0.2729	0.3277	0.3106	0.3545	0.3171	0.3277	0.3149	0.3201	0.3107	0.3449	0.3048	0.3338	0.2411	0.2901	0.2761	0.3148	0.324	0.3017	0.1127	0.1014	0.0973	0.1045	0.1111	0.0949	0.099	0.2525	0.1468	0.0983	0.103	0.0989	0.1018	0.1184	0.1054	0.1054	0.0894	0.0995	0.2783	0.2866	0.2866	0.1097	0.1202	0.1205	0.0911	0.1266	0.0977
hsa-mir-379	0.2107	0.2203	0.2003	0.2303	0.2025	0.238	0.2433	0.2347	0.257	0.2531	0.246	0.2433	0.2741	0.2627	0.2526	0.2802	0.2783	0.2723	0.2444	0.2783	0.3003	0.2749	0.1123	0.0791	0.0783	0.0926	0.0865	0.0944	0.0904	0.204	0.1042	0.1002	0.0858	0.0828	0.0687	0.1205	0.0863	0.0863	0.0931	0.0838	0.2576	0.2669	0.2669	0.116	0.1185	0.1107	0.0647	0.1036	0.1046
hsa-mir-380	0.1949	0.19	0.1683	0.2009	0.1574	0.2031	0.1882	0.2156	0.2215	0.2031	0.2118	0.2306	0.2255	0.2742	0.3146	0.2204	0.4456	0.2213	0.2161	0.2248	0.2581	0.2242	0.1029	0.0978	0.0886	0.1206	0.1038	0.0839	0.1025	0.2278	0.1078	0.0862	0.102	0.1035	0.0933	0.1122	0.0977	0.0977	0.0796	0.0994	0.2559	0.2659	0.2659	0.159	0.1614	0.097	0.0845	0.0955	0.1412
hsa-mir-381	0.3022	0.2901	0.2708	0.2997	0.2612	0.3126	0.327	0.3235	0.3018	0.3126	0.3048	0.3182	0.325	0.323	0.3338	0.3443	0.3017	0.3308	0.3281	0.3572	0.3443	0.3735	0.124	0.1073	0.1022	0.1476	0.1204	0.1243	0.1202	0.2459	0.1687	0.1097	0.1138	0.1235	0.1104	0.1567	0.1372	0.1372	0.1114	0.1239	0.2814	0.2888	0.2888	0.1448	0.1456	0.1141	0.1008	0.1323	0.1244
hsa-mir-382	0.2157	0.2136	0.1939	0.2361	0.2086	0.2452	0.2361	0.2274	0.2194	0.2305	0.2543	0.253	0.2705	0.2481	0.2358	0.261	0.2425	0.2467	0.2486	0.2764	0.2547	0.2724	0.0879	0.0735	0.0737	0.1024	0.0877	0.0678	0.0889	0.1713	0.0868	0.1059	0.0806	0.0838	0.0806	0.0975	0.0792	0.0792	0.0604	0.0854	0.2183	0.2248	0.2248	0.1128	0.1183	0.084	0.0708	0.0795	0.1002
hsa-mir-383	0.238	0.2368	0.2159	0.1967	0.1694	0.2421	0.2209	0.2243	0.2305	0.2132	0.2146	0.1951	0.2327	0.2582	0.2463	0.2388	0.2924	0.2564	0.2437	0.2401	0.2505	0.2364	0.0867	0.0829	0.0744	0.1021	0.0845	0.0709	0.0833	0.2183	0.0962	0.1104	0.0847	0.0932	0.0797	0.102	0.0847	0.0847	0.0668	0.0909	0.2581	0.2679	0.2679	0.1201	0.1247	0.0829	0.0808	0.1037	0.1032
hsa-mir-384	0.1341	0.1386	0.1412	0.1256	0.1295	0.133	0.1256	0.1318	0.1343	0.133	0.1363	0.1443	0.1386	0.1457	0.1357	0.1414	0.1588	0.137	0.154	0.1362	0.1657	0.1488	0.182	0.0807	0.0677	0.0959	0.0814	0.0649	0.0887	0.1215	0.0853	0.0711	0.083	0.0873	0.0789	0.0911	0.0745	0.0745	0.0675	0.0819	0.1424	0.1453	0.1453	0.0844	0.0891	0.1537	0.061	0.0783	0.1718
hsa-mir-409	0.2238	0.2206	0.2126	0.2184	0.2024	0.2217	0.2306	0.2193	0.2242	0.2217	0.2332	0.2252	0.2741	0.2584	0.2428	0.2742	0.2992	0.2604	0.2394	0.2753	0.241	0.2643	0.1128	0.0975	0.086	0.1348	0.1093	0.1225	0.1101	0.2059	0.1693	0.1334	0.1075	0.1087	0.0988	0.1562	0.1082	0.1082	0.1195	0.1146	0.2259	0.2314	0.2314	0.147	0.1484	0.1026	0.0908	0.1275	0.13
hsa-mir-410	0.1961	0.2031	0.1939	0.1891	0.1828	0.2015	0.214	0.1995	0.2187	0.2015	0.2106	0.1974	0.2048	0.2204	0.2161	0.2244	0.2206	0.2434	0.2382	0.2299	0.2389	0.2327	0.1221	0.1089	0.1047	0.1459	0.1139	0.098	0.118	0.1632	0.1278	0.1654	0.1144	0.1195	0.1085	0.1364	0.1164	0.1164	0.0885	0.1254	0.2158	0.2213	0.2213	0.1786	0.1771	0.1087	0.0992	0.109	0.1055
hsa-mir-411	0.1194	0.122	0.1235	0.1329	0.1243	0.1269	0.1213	0.126	0.1279	0.1269	0.1173	0.1211	0.1118	0.111	0.1146	0.1299	0.1251	0.1225	0.1294	0.1132	0.128	0.1201	0.0807	0.0758	0.0673	0.0962	0.0849	0.0688	0.084	0.0906	0.0864	0.0746	0.0796	0.0894	0.0773	0.0951	0.0778	0.0778	0.0676	0.0854	0.1065	0.1074	0.1074	0.2088	0.2151	0.0817	0.0647	0.0669	0.0729
hsa-mir-412	0.1371	0.1399	0.1292	0.1391	0.1298	0.145	0.1391	0.144	0.146	0.1315	0.146	0.15	0.1412	0.1571	0.1654	0.1415	0.1978	0.1499	0.1569	0.152	0.1755	0.1464	0.109	0.0938	0.0927	0.1194	0.1088	0.0816	0.1147	0.1256	0.1155	0.098	0.1016	0.1077	0.0911	0.1211	0.1016	0.1016	0.0829	0.11	0.1484	0.1505	0.1505	0.2736	0.2824	0.1037	0.0858	0.0921	0.0931
hsa-mir-421	0.1395	0.1428	0.1447	0.1309	0.1336	0.136	0.1419	0.1479	0.1368	0.149	0.1412	0.1467	0.1359	0.1765	0.192	0.1467	0.2154	0.1506	0.1444	0.1431	0.143	0.1502	0.1059	0.1749	0.0917	0.1143	0.1828	0.1699	0.1014	0.1516	0.2012	0.088	0.0932	0.0986	0.093	0.1901	0.0929	0.0929	0.1562	0.0977	0.1678	0.1717	0.1717	0.1063	0.1094	0.1551	0.1646	0.1602	0.1705
hsa-mir-422a	0.2437	0.2291	0.2213	0.2395	0.2107	0.2484	0.2263	0.2603	0.2687	0.2644	0.2458	0.2725	0.26	0.2503	0.2365	0.2672	0.2755	0.2528	0.2695	0.2517	0.2623	0.264	0.1273	0.0847	0.0973	0.1045	0.0944	0.0783	0.099	0.243	0.1013	0.0816	0.0864	0.0989	0.0851	0.1017	0.0887	0.0887	0.0727	0.0995	0.2357	0.2434	0.2434	0.1243	0.1348	0.116	0.0744	0.1227	0.1123
hsa-mir-423	0.2748	0.2626	0.2561	0.2465	0.2087	0.2424	0.2724	0.267	0.2188	0.2424	0.2525	0.251	0.2688	0.2843	0.24	0.292	0.2425	0.2478	0.2889	0.261	0.3151	0.3081	0.1186	0.0774	0.0966	0.1021	0.0988	0.0974	0.1019	0.2236	0.1348	0.0976	0.0817	0.113	0.0796	0.1132	0.0934	0.0934	0.088	0.0938	0.2485	0.2563	0.2563	0.1106	0.1146	0.1108	0.0764	0.1253	0.0994
hsa-mir-424	0.3078	0.3087	0.3024	0.346	0.3343	0.3646	0.3319	0.3281	0.3216	0.3482	0.3382	0.3423	0.336	0.3104	0.2844	0.3085	0.2725	0.3114	0.311	0.3221	0.3151	0.3626	0.141	0.1089	0.1011	0.1377	0.1173	0.1208	0.1214	0.2453	0.1373	0.1237	0.1154	0.1157	0.1046	0.1487	0.1354	0.1354	0.1071	0.1201	0.2484	0.2538	0.2538	0.1448	0.1442	0.1263	0.0905	0.1273	0.1211
hsa-mir-425	0.2256	0.2228	0.2143	0.2202	0.1902	0.2251	0.2074	0.2373	0.2442	0.2407	0.2043	0.2069	0.2245	0.2764	0.3151	0.2562	0.3263	0.2434	0.2347	0.2417	0.2859	0.2644	0.1004	0.0914	0.0857	0.1131	0.097	0.1263	0.1023	0.2081	0.1321	0.0908	0.0934	0.0991	0.0856	0.1531	0.1368	0.1368	0.1156	0.0991	0.26	0.2698	0.2698	0.142	0.1504	0.0957	0.085	0.1315	0.1298
hsa-mir-4257	0.1169	0.1178	0.1183	0.1176	0.1186	0.1195	0.1176	0.1192	0.1198	0.1195	0.1265	0.1286	0.1054	0.1362	0.1407	0.1228	0.1544	0.1318	0.1294	0.1215	0.1302	0.1257	0.1026	0.0896	0.0894	0.1161	0.1029	0.0858	0.1045	0.1101	0.1005	0.087	0.1034	0.0964	0.0864	0.1087	0.1057	0.1057	0.0776	0.0997	0.1306	0.1318	0.1318	0.6034	0.6021	0.0933	0.0825	0.0985	0.0854
hsa-mir-429	0.2891	0.276	0.2827	0.286	0.2723	0.2682	0.2729	0.2791	0.2716	0.2827	0.2661	0.2743	0.2914	0.3011	0.2718	0.2915	0.2441	0.2833	0.2989	0.2918	0.2851	0.3198	0.1432	0.1063	0.0968	0.1362	0.1159	0.0962	0.1166	0.2563	0.1658	0.1289	0.1358	0.1191	0.1294	0.1283	0.1391	0.1391	0.0871	0.1213	0.2968	0.288	0.288	0.1436	0.1452	0.1274	0.094	0.1298	0.1288
hsa-mir-4306	0.0868	0.0877	0.0882	0.0875	0.0885	0.0894	0.0875	0.0891	0.0897	0.0894	0.0983	0.1004	0.0844	0.1092	0.1137	0.0961	0.1277	0.1063	0.1039	0.0947	0.1033	0.0988	0.0866	0.0704	0.0876	0.094	0.0793	0.0732	0.0861	0.0869	0.0764	0.0656	0.0751	0.0787	0.0674	0.0845	0.0723	0.0723	0.0584	0.0764	0.1016	0.1027	0.1027	0.5817	0.581	0.0753	0.0569	0.0893	0.0669
hsa-mir-431	0.1221	0.1245	0.1145	0.1464	0.1266	0.1289	0.1349	0.1281	0.1298	0.1165	0.1507	0.1607	0.125	0.1473	0.1581	0.1003	0.1548	0.1818	0.1673	0.1108	0.1423	0.1034	0.085	0.0807	0.1566	0.0957	0.0851	0.0687	0.0893	0.1385	0.0893	0.0716	0.0818	0.0843	0.0758	0.1005	0.0886	0.0886	0.0728	0.0825	0.1387	0.1249	0.1249	0.1718	0.1839	0.0823	0.0617	0.0743	0.0739
hsa-mir-432	0.219	0.2163	0.2086	0.2653	0.2508	0.2464	0.2517	0.2431	0.235	0.2464	0.2494	0.2592	0.2493	0.2319	0.1992	0.2636	0.2355	0.2696	0.2577	0.2795	0.2216	0.2772	0.1326	0.0896	0.0925	0.1129	0.1002	0.1133	0.1006	0.2015	0.1198	0.1151	0.0941	0.1002	0.0907	0.1384	0.0965	0.0965	0.1108	0.0986	0.1937	0.1979	0.1979	0.1339	0.135	0.1186	0.0816	0.1209	0.1182
hsa-mir-433	0.2072	0.2036	0.1951	0.1894	0.1723	0.1903	0.214	0.2017	0.2065	0.1903	0.2125	0.2168	0.2084	0.2522	0.2365	0.2049	0.2389	0.2114	0.2203	0.2096	0.2221	0.2002	0.0985	0.1249	0.0781	0.1158	0.1392	0.0781	0.098	0.1871	0.1608	0.1223	0.0964	0.102	0.0909	0.1045	0.1019	0.1019	0.0729	0.101	0.257	0.2662	0.2662	0.1435	0.1433	0.1246	0.1175	0.088	0.1279
hsa-mir-448	0.1246	0.1146	0.1146	0.1363	0.1262	0.1146	0.1146	0.1268	0.1274	0.1271	0.1555	0.1597	0.1196	0.1689	0.1779	0.1344	0.1209	0.1439	0.1529	0.1331	0.1455	0.1412	0.125	0.103	0.3641	0.1337	0.1142	0.1008	0.1204	0.1171	0.1221	0.1042	0.1131	0.1151	0.1051	0.1292	0.117	0.117	0.0854	0.1206	0.1413	0.1424	0.1424	0.1175	0.1209	0.1091	0.0891	0.1184	0.1003
hsa-mir-449a	0.2153	0.2117	0.2032	0.2221	0.2053	0.2265	0.1975	0.2238	0.2294	0.2121	0.2325	0.2535	0.2382	0.2777	0.2881	0.2258	0.3192	0.2482	0.2274	0.2443	0.2227	0.2485	0.1529	0.0944	0.116	0.1201	0.1074	0.0935	0.1122	0.2071	0.1687	0.0929	0.1361	0.107	0.1336	0.1154	0.1077	0.1077	0.0819	0.105	0.2256	0.2322	0.2322	0.1461	0.1523	0.1328	0.091	0.11	0.132
hsa-mir-449b	0.1775	0.1836	0.187	0.182	0.1889	0.195	0.17	0.1789	0.1825	0.1807	0.1825	0.194	0.188	0.182	0.1955	0.1923	0.2919	0.1857	0.1753	0.1715	0.1617	0.1809	0.1145	0.0944	0.116	0.1201	0.1074	0.156	0.1122	0.1686	0.1932	0.0929	0.0976	0.107	0.0951	0.1779	0.1077	0.1077	0.1444	0.105	0.188	0.1926	0.1926	0.1076	0.1138	0.0995	0.091	0.1655	0.1561
hsa-mir-449c	0.1109	0.1118	0.1123	0.1115	0.1126	0.1135	0.1115	0.1132	0.1138	0.1135	0.1283	0.1304	0.1156	0.1354	0.1399	0.1253	0.1568	0.1272	0.1248	0.1239	0.109	0.1237	0.1057	0.093	0.0922	0.1158	0.1084	0.0878	0.11	0.1067	0.1891	0.0888	0.0971	0.1021	0.0987	0.1129	0.105	0.105	0.0743	0.107	0.1276	0.1287	0.1287	0.1028	0.1163	0.0987	0.084	0.1043	0.0934
hsa-mir-450a-1	0.1105	0.1132	0.1148	0.1125	0.1156	0.1184	0.1125	0.1174	0.1194	0.1184	0.1188	0.1119	0.1195	0.1375	0.1275	0.1192	0.1609	0.1289	0.1217	0.1151	0.1455	0.1319	0.0764	0.0704	0.0658	0.0842	0.066	0.2243	0.073	0.103	0.1407	0.2334	0.0755	0.0767	0.0671	0.2466	0.0673	0.0673	0.2277	0.0734	0.1265	0.1298	0.1298	0.2473	0.2482	0.0766	0.0696	0.1968	0.0673
hsa-mir-450a-2	0.1003	0.1021	0.1031	0.1016	0.1037	0.1055	0.1016	0.1049	0.1062	0.1055	0.1083	0.1125	0.1056	0.1203	0.1293	0.1054	0.1685	0.1154	0.1106	0.1026	0.1262	0.1172	0.0764	0.0704	0.0658	0.0842	0.066	0.3076	0.073	0.1041	0.1497	0.0667	0.0755	0.0767	0.0671	0.3299	0.0673	0.0673	0.311	0.0734	0.1103	0.1126	0.1126	0.3306	0.3315	0.0766	0.0696	0.2385	0.0673
hsa-mir-450b	0.1376	0.1395	0.1405	0.139	0.141	0.1429	0.139	0.1422	0.1435	0.1429	0.1593	0.1635	0.1436	0.1773	0.1863	0.1572	0.2203	0.1612	0.1564	0.1544	0.1702	0.1612	0.1207	0.1096	0.1016	0.1407	0.1158	0.3496	0.1173	0.1421	0.2023	0.1052	0.1075	0.1182	0.1097	0.3828	0.115	0.115	0.341	0.1185	0.158	0.1603	0.1603	0.372	0.3767	0.1095	0.0935	0.2761	0.1
hsa-mir-451a	0.2172	0.2036	0.2076	0.2237	0.2337	0.2291	0.2237	0.2265	0.2454	0.2423	0.2534	0.2252	0.2129	0.2534	0.2246	0.234	0.1926	0.2279	0.2339	0.224	0.2573	0.2754	0.1167	0.0863	0.0765	0.1141	0.1	0.0797	0.1188	0.1756	0.1264	0.1116	0.0987	0.0982	0.0875	0.1063	0.1206	0.1206	0.069	0.0997	0.2218	0.2272	0.2272	0.1227	0.1204	0.1089	0.0833	0.0858	0.108
hsa-mir-452	0.2124	0.2085	0.2125	0.2183	0.2275	0.2355	0.2432	0.2327	0.2241	0.2355	0.2402	0.2335	0.2415	0.2682	0.2544	0.2649	0.1774	0.2541	0.2456	0.266	0.2399	0.2802	0.1119	0.1292	0.0948	0.1241	0.1353	0.0824	0.1059	0.1884	0.1366	0.1253	0.1309	0.1081	0.1298	0.1185	0.1346	0.1346	0.0849	0.106	0.2191	0.2247	0.2247	0.1454	0.1475	0.1265	0.1167	0.1295	0.1261
hsa-mir-454	0.1466	0.1492	0.1507	0.1486	0.1515	0.1541	0.1601	0.1532	0.1551	0.1541	0.155	0.1467	0.1372	0.2043	0.1979	0.1509	0.1603	0.1772	0.1703	0.1484	0.1669	0.174	0.1182	0.2259	0.0969	0.1375	0.2392	0.1004	0.1196	0.1524	0.1202	0.2322	0.1155	0.1142	0.1014	0.1313	0.2365	0.2365	0.0869	0.118	0.1739	0.1771	0.1771	0.1187	0.1219	0.1889	0.2139	0.108	0.2248
hsa-mir-455	0.1764	0.1702	0.1731	0.1809	0.1878	0.1659	0.1689	0.1778	0.1962	0.1939	0.1914	0.1914	0.1986	0.1799	0.1729	0.2065	0.1119	0.1821	0.1835	0.2119	0.1802	0.1811	0.1709	0.0938	0.0951	0.1202	0.1068	0.0858	0.1076	0.1504	0.1056	0.088	0.1031	0.1064	0.094	0.1118	0.1057	0.1057	0.0804	0.1065	0.171	0.1745	0.1745	0.1095	0.1114	0.1482	0.0846	0.1609	0.092
hsa-mir-4792	0.0984	0.0993	0.0998	0.099	0.1001	0.101	0.099	0.1007	0.1013	0.101	0.0983	0.0983	0.0923	0.0925	0.0925	0.1003	0.0864	0.1032	0.1143	0.0989	0.1085	0.104	0.0866	0.0697	0.073	0.0995	0.079	0.0744	0.0882	0.0719	0.0796	0.0662	0.0871	0.0845	0.0681	0.0955	0.0802	0.0802	0.0681	0.0814	0.0942	0.0942	0.0942	0.0901	0.0934	0.0791	0.063	0.0732	0.0741
hsa-mir-483	0.2237	0.1983	0.1907	0.2075	0.1813	0.211	0.2075	0.2087	0.1882	0.1984	0.211	0.2027	0.2201	0.2403	0.2093	0.2411	0.2009	0.2428	0.2467	0.2297	0.2135	0.2219	0.1227	0.1152	0.0848	0.1377	0.123	0.102	0.1023	0.2148	0.1491	0.0861	0.0987	0.1246	0.0848	0.1324	0.0894	0.0894	0.1001	0.0982	0.2072	0.2125	0.2125	0.125	0.1286	0.1384	0.0984	0.1144	0.1077
hsa-mir-484	0.1722	0.1667	0.17	0.1534	0.1589	0.1636	0.1651	0.149	0.1387	0.1503	0.1611	0.1721	0.1618	0.1718	0.1478	0.1586	0.1843	0.1729	0.1849	0.1529	0.1598	0.1611	0.1483	0.0839	0.0813	0.1009	0.092	0.1398	0.0936	0.1393	0.1629	0.0702	0.085	0.0832	0.0771	0.1502	0.0925	0.0925	0.1213	0.0895	0.1673	0.1716	0.1716	0.1466	0.1558	0.1316	0.0717	0.1386	0.1372
hsa-mir-485	0.1964	0.2041	0.1958	0.2143	0.2108	0.2184	0.2143	0.2021	0.2211	0.2184	0.2319	0.2377	0.2247	0.2231	0.204	0.2412	0.2114	0.2148	0.2002	0.2298	0.2454	0.2204	0.1462	0.0958	0.0862	0.1212	0.1037	0.128	0.1089	0.1713	0.1375	0.1314	0.1032	0.1058	0.0968	0.1529	0.1	0.1	0.1148	0.1101	0.2085	0.2136	0.2136	0.1444	0.1472	0.1325	0.0839	0.1354	0.1253
hsa-mir-486	0.3039	0.3052	0.3124	0.2559	0.2661	0.2746	0.2897	0.2717	0.2652	0.2746	0.2817	0.2688	0.2323	0.3031	0.2798	0.2991	0.2331	0.2761	0.3008	0.3115	0.2528	0.2828	0.133	0.1135	0.1012	0.1182	0.1304	0.1111	0.1163	0.2291	0.1512	0.1081	0.1039	0.1063	0.092	0.1316	0.1101	0.1101	0.0971	0.1106	0.2787	0.2858	0.2858	0.1249	0.1303	0.1327	0.0991	0.1429	0.1112
hsa-mir-487a	0.1368	0.1404	0.13	0.1279	0.1187	0.1334	0.1279	0.1325	0.1344	0.1203	0.1556	0.1639	0.1377	0.1454	0.1532	0.1291	0.1797	0.1525	0.1574	0.1393	0.1602	0.1324	0.0973	0.0899	0.0791	0.1151	0.0916	0.0785	0.0989	0.1353	0.096	0.0878	0.0978	0.1	0.0893	0.1105	0.093	0.093	0.074	0.0949	0.1396	0.1415	0.1415	0.2228	0.2339	0.0986	0.0769	0.0931	0.0855
hsa-mir-487b	0.1499	0.1536	0.1557	0.1869	0.1814	0.1734	0.1869	0.1591	0.189	0.2012	0.1837	0.1832	0.2172	0.1584	0.1667	0.213	0.1604	0.1885	0.1883	0.203	0.1718	0.2204	0.1021	0.0908	0.0842	0.1167	0.0972	0.0833	0.0989	0.1303	0.1353	0.0878	0.0974	0.098	0.0865	0.1091	0.1046	0.1046	0.0742	0.1011	0.1458	0.1479	0.1479	0.1047	0.1042	0.092	0.0732	0.092	0.0836
hsa-mir-488	0.1656	0.1477	0.1382	0.1581	0.1391	0.1551	0.1466	0.167	0.1706	0.1551	0.1845	0.1845	0.1862	0.212	0.2114	0.2004	0.2391	0.1884	0.1875	0.1912	0.1758	0.1767	0.1026	0.0933	0.0859	0.1143	0.0994	0.0882	0.102	0.1629	0.1045	0.0895	0.0923	0.0965	0.092	0.1152	0.0983	0.0983	0.0733	0.1046	0.1995	0.2054	0.2054	0.1617	0.1709	0.0935	0.0804	0.1509	0.0874
hsa-mir-489	0.1791	0.1858	0.1768	0.2094	0.1916	0.1983	0.2094	0.1959	0.2161	0.2132	0.2109	0.2288	0.2164	0.2219	0.2471	0.2101	0.3048	0.2326	0.212	0.2146	0.1893	0.2372	0.1082	0.0955	0.0877	0.1205	0.1024	0.1428	0.1078	0.2112	0.1782	0.0805	0.0918	0.1084	0.0927	0.1614	0.1484	0.1484	0.1228	0.1003	0.1944	0.1996	0.1996	0.1527	0.1592	0.0996	0.0796	0.1473	0.0845
hsa-mir-490	0.1579	0.1625	0.1524	0.1613	0.1534	0.171	0.1613	0.1694	0.1727	0.1569	0.1614	0.1693	0.1567	0.1682	0.1798	0.1514	0.2273	0.1725	0.1755	0.1607	0.1673	0.1554	0.1111	0.095	0.102	0.1205	0.1087	0.1848	0.1087	0.1457	0.1621	0.0927	0.0987	0.1034	0.0897	0.2159	0.1063	0.1063	0.1862	0.107	0.1568	0.1597	0.1597	0.11	0.1147	0.1011	0.0904	0.1857	0.0908
hsa-mir-491	0.1754	0.1821	0.1737	0.1921	0.2008	0.1944	0.1803	0.1791	0.2112	0.181	0.2039	0.2077	0.1873	0.2096	0.2091	0.1702	0.1702	0.2003	0.1972	0.189	0.1944	0.1915	0.1347	0.0867	0.1215	0.1105	0.0949	0.0729	0.0969	0.2159	0.1009	0.0781	0.0926	0.0913	0.0858	0.1012	0.0919	0.0919	0.0689	0.0953	0.1803	0.1845	0.1845	0.1343	0.1373	0.1206	0.079	0.0986	0.0827
hsa-mir-492	0.1211	0.1256	0.1282	0.1126	0.1165	0.1341	0.1244	0.1325	0.1213	0.12	0.11	0.1157	0.1249	0.1292	0.1193	0.1133	0.1452	0.1321	0.1114	0.1095	0.1346	0.1381	0.1767	0.0628	0.0709	0.0823	0.0752	0.1656	0.0776	0.1296	0.1878	0.0617	0.0704	0.0722	0.0639	0.1796	0.0693	0.0693	0.1551	0.0732	0.1384	0.1425	0.1425	0.0733	0.0821	0.14	0.0603	0.1603	0.0666
hsa-mir-493	0.1666	0.1738	0.1652	0.1843	0.1801	0.1872	0.1843	0.1847	0.2051	0.1872	0.1888	0.1935	0.2041	0.2086	0.2124	0.2159	0.2232	0.2048	0.1861	0.2343	0.1938	0.2198	0.0812	0.0682	0.0707	0.0929	0.0842	0.1099	0.0788	0.1492	0.1437	0.1064	0.1083	0.0756	0.1149	0.1271	0.0781	0.0781	0.0991	0.0802	0.1503	0.154	0.154	0.1232	0.132	0.0716	0.068	0.1113	0.0721
hsa-mir-494	0.3107	0.273	0.2666	0.2824	0.2328	0.2802	0.2824	0.2907	0.2698	0.2664	0.2404	0.2359	0.2553	0.2727	0.2461	0.2427	0.2268	0.2464	0.2738	0.2836	0.2328	0.2956	0.103	0.0934	0.0989	0.1193	0.1034	0.1054	0.107	0.2168	0.16	0.1116	0.0961	0.1008	0.0891	0.1343	0.1149	0.1149	0.1021	0.1051	0.2552	0.2623	0.2623	0.1239	0.1229	0.0984	0.0774	0.1251	0.105
hsa-mir-495	0.1973	0.1924	0.184	0.239	0.2227	0.2303	0.239	0.214	0.233	0.2449	0.2404	0.2462	0.2859	0.23	0.2295	0.2649	0.2818	0.267	0.2316	0.2667	0.2137	0.2741	0.1213	0.1014	0.1084	0.1328	0.1154	0.096	0.1155	0.1967	0.1441	0.1007	0.1096	0.1136	0.1041	0.1256	0.112	0.112	0.0808	0.1145	0.1996	0.2037	0.2037	0.1548	0.157	0.1031	0.0896	0.1149	0.1355
hsa-mir-496	0.1089	0.1116	0.101	0.1109	0.1015	0.1167	0.1109	0.1158	0.1177	0.1033	0.1236	0.1167	0.1237	0.147	0.1369	0.1106	0.1669	0.1329	0.1256	0.121	0.1506	0.1215	0.0867	0.0723	0.0687	0.0895	0.0727	0.0705	0.0808	0.1041	0.0816	0.2444	0.0812	0.0906	0.0708	0.0846	0.0723	0.0723	0.0575	0.0816	0.1321	0.1354	0.1354	0.2496	0.2482	0.0687	0.0834	0.0751	0.072
hsa-mir-497	0.3087	0.2828	0.276	0.3198	0.3068	0.3192	0.3198	0.3305	0.3236	0.3192	0.3132	0.286	0.3224	0.3108	0.2647	0.325	0.2692	0.3273	0.3391	0.3391	0.2976	0.3678	0.1445	0.1089	0.1011	0.1377	0.1173	0.1243	0.1214	0.2136	0.1597	0.1272	0.1154	0.1384	0.1046	0.1522	0.1161	0.1161	0.1105	0.1201	0.2913	0.2999	0.2999	0.1483	0.1477	0.1292	0.0905	0.1305	0.1246
hsa-mir-498	0.1997	0.208	0.1995	0.2058	0.2016	0.2236	0.2058	0.2207	0.2266	0.2088	0.1926	0.1935	0.1968	0.2404	0.2442	0.1817	0.2492	0.2025	0.2008	0.2149	0.2046	0.2162	0.106	0.0905	0.0875	0.1206	0.1038	0.1284	0.1032	0.1743	0.1345	0.1293	0.0945	0.1018	0.0927	0.155	0.0983	0.0983	0.118	0.1041	0.2257	0.2326	0.2326	0.1455	0.1483	0.0942	0.0796	0.1366	0.0899
hsa-mir-499a	0.2306	0.2278	0.2203	0.2375	0.2349	0.2429	0.2375	0.2401	0.2188	0.2166	0.25	0.2573	0.2652	0.2816	0.2506	0.236	0.2499	0.2417	0.2484	0.2662	0.251	0.2569	0.1433	0.0978	0.0957	0.1335	0.1119	0.1237	0.1176	0.232	0.1425	0.1054	0.1016	0.1103	0.1009	0.1523	0.1102	0.1102	0.1121	0.1175	0.2293	0.2349	0.2349	0.1421	0.1487	0.1294	0.0843	0.1291	0.1244
hsa-mir-500a	0.1688	0.1628	0.1653	0.1728	0.1789	0.1584	0.1966	0.1571	0.1472	0.171	0.1777	0.1771	0.184	0.1549	0.1295	0.1801	0.1307	0.1763	0.1896	0.1864	0.1593	0.2073	0.1034	0.088	0.0863	0.1123	0.1011	0.1302	0.1003	0.1143	0.1725	0.134	0.0965	0.102	0.0887	0.1503	0.1018	0.1018	0.1249	0.1014	0.1475	0.1495	0.1495	0.1017	0.1023	0.0911	0.0849	0.1398	0.0897
hsa-mir-501	0.1618	0.1551	0.1573	0.177	0.1707	0.1495	0.177	0.1609	0.1772	0.1894	0.1964	0.1962	0.2123	0.1742	0.1647	0.2118	0.146	0.1836	0.1971	0.203	0.1849	0.2015	0.1194	0.1039	0.1123	0.1306	0.1117	0.0928	0.1083	0.1352	0.1183	0.153	0.101	0.1124	0.1048	0.1208	0.1089	0.1089	0.0791	0.1127	0.1707	0.174	0.174	0.1094	0.116	0.1031	0.0968	0.1648	0.148
hsa-mir-502	0.1599	0.1651	0.1681	0.176	0.1833	0.1749	0.176	0.1731	0.192	0.1897	0.1875	0.1877	0.1856	0.2037	0.2	0.1942	0.2131	0.21	0.1932	0.2006	0.1834	0.2174	0.1117	0.09	0.1162	0.1213	0.1046	0.1538	0.105	0.1525	0.1513	0.1617	0.0931	0.1119	0.1073	0.1855	0.103	0.103	0.1448	0.1075	0.1654	0.1691	0.1691	0.1055	0.1052	0.0962	0.0823	0.1728	0.1593
hsa-mir-503	0.1761	0.1809	0.1837	0.1797	0.1851	0.1899	0.1684	0.1753	0.178	0.1766	0.1893	0.2002	0.1874	0.1882	0.2008	0.2001	0.2114	0.1767	0.1801	0.1929	0.187	0.2036	0.1143	0.1021	0.1052	0.1304	0.1087	0.1499	0.1107	0.1599	0.2394	0.1029	0.1648	0.1132	0.1565	0.1793	0.1118	0.1118	0.137	0.1124	0.1742	0.1774	0.1774	0.1187	0.1185	0.1021	0.091	0.1566	0.0965
hsa-mir-504	0.132	0.1356	0.1377	0.1231	0.1139	0.1424	0.1346	0.1412	0.1438	0.1424	0.1371	0.1303	0.1253	0.1383	0.146	0.1544	0.1345	0.1492	0.1423	0.1354	0.1807	0.1466	0.0972	0.0849	0.0889	0.1065	0.0907	0.0776	0.0975	0.0974	0.1019	0.0794	0.0875	0.0894	0.0783	0.1009	0.088	0.088	0.0769	0.0928	0.1677	0.1722	0.1722	0.0988	0.0955	0.0883	0.0741	0.101	0.0837
hsa-mir-505	0.1163	0.1181	0.1191	0.1176	0.1196	0.1213	0.129	0.1207	0.122	0.1213	0.1248	0.1288	0.1176	0.1545	0.1444	0.1234	0.1349	0.1344	0.1298	0.1208	0.137	0.1285	0.2598	0.25	0.0838	0.1064	0.2575	0.0796	0.095	0.1325	0.0936	0.0883	0.086	0.091	0.085	0.1024	0.0933	0.0933	0.072	0.0948	0.1468	0.1502	0.1502	0.2629	0.2693	0.3326	0.2362	0.083	0.0869
hsa-mir-506	0.1295	0.1312	0.1322	0.1421	0.1328	0.1345	0.1308	0.1339	0.1351	0.1345	0.1494	0.1534	0.111	0.1437	0.1476	0.1289	0.1158	0.1549	0.1504	0.1402	0.1211	0.135	0.1108	0.1001	0.0813	0.1251	0.1108	0.0896	0.1146	0.1246	0.1094	0.0978	0.1107	0.1052	0.0958	0.1231	0.1086	0.1086	0.0859	0.1074	0.159	0.16	0.16	0.1124	0.1156	0.1055	0.0849	0.2156	0.1
hsa-mir-507	0.1441	0.1352	0.1362	0.1461	0.1492	0.1519	0.1461	0.1509	0.1259	0.1384	0.1621	0.1684	0.1388	0.1501	0.134	0.147	0.1199	0.1539	0.1609	0.1574	0.1276	0.1561	0.1168	0.1055	0.1034	0.1324	0.1129	0.0984	0.1134	0.1203	0.1204	0.1001	0.1051	0.1159	0.1054	0.1277	0.1078	0.1078	0.0856	0.1129	0.134	0.135	0.135	0.118	0.1234	0.1068	0.095	0.2379	0.0946
hsa-mir-508	0.1584	0.163	0.1655	0.1617	0.1669	0.1715	0.1617	0.1699	0.1732	0.1715	0.1698	0.1777	0.1587	0.1924	0.1857	0.1731	0.1904	0.1921	0.1801	0.1678	0.1548	0.1774	0.2119	0.0996	0.0988	0.1275	0.1074	0.1845	0.1089	0.178	0.1699	0.0939	0.0998	0.1147	0.1042	0.2166	0.2091	0.2091	0.1794	0.1097	0.1795	0.1837	0.1837	0.1118	0.1131	0.1716	0.0902	0.3018	0.0935
hsa-mir-509-1	0.1378	0.1403	0.1417	0.1397	0.1425	0.145	0.1397	0.1441	0.1459	0.145	0.1464	0.1501	0.1246	0.1385	0.1419	0.1411	0.1154	0.1531	0.149	0.1268	0.1305	0.127	0.1099	0.0971	0.0898	0.126	0.1098	0.0943	0.1126	0.1368	0.1066	0.0962	0.1077	0.1071	0.0925	0.1216	0.2047	0.2047	0.09	0.1061	0.1537	0.1555	0.1555	0.1085	0.1153	0.1029	0.0828	0.1802	0.0939
hsa-mir-510	0.1401	0.1434	0.1453	0.1541	0.159	0.1497	0.1541	0.1485	0.165	0.1634	0.166	0.1759	0.1623	0.1427	0.1302	0.1769	0.1406	0.1936	0.1669	0.1703	0.1599	0.1637	0.1875	0.0861	0.0982	0.1138	0.0986	0.081	0.1022	0.1496	0.1057	0.0863	0.0937	0.1005	0.0852	0.1057	0.1012	0.1012	0.0752	0.1014	0.1505	0.1533	0.1533	0.1855	0.1885	0.154	0.0815	0.1702	0.0882
hsa-mir-511-1	0.1921	0.1866	0.1772	0.185	0.1787	0.198	0.173	0.1959	0.2003	0.1837	0.1957	0.1824	0.1991	0.2061	0.2021	0.1963	0.1762	0.1871	0.2135	0.2028	0.2503	0.204	0.1155	0.0902	0.113	0.1264	0.1091	0.086	0.1087	0.1403	0.1172	0.1582	0.0997	0.1114	0.104	0.1238	0.1054	0.1054	0.0816	0.112	0.1894	0.194	0.194	0.108	0.1157	0.102	0.087	0.1089	0.1559
hsa-mir-511-2	0.1513	0.1431	0.1327	0.154	0.1332	0.148	0.1313	0.1471	0.149	0.1349	0.1659	0.1743	0.1601	0.178	0.1905	0.1437	0.1943	0.1503	0.1691	0.154	0.1762	0.1484	0.1155	0.0902	0.113	0.1264	0.1091	0.086	0.1087	0.1287	0.1172	0.0957	0.0997	0.1114	0.104	0.1238	0.1054	0.1054	0.0816	0.112	0.1627	0.1659	0.1659	0.108	0.1157	0.102	0.087	0.1089	0.2184
hsa-mir-512-1	0.1419	0.1337	0.1233	0.1446	0.136	0.1524	0.1446	0.1511	0.1396	0.1386	0.1571	0.1654	0.1497	0.1821	0.1756	0.1458	0.2303	0.1696	0.16	0.1553	0.1514	0.1585	0.1093	0.0959	0.1055	0.1114	0.1015	0.0845	0.105	0.1372	0.1607	0.0862	0.0974	0.1019	0.0888	0.1087	0.0999	0.0999	0.0716	0.1061	0.1537	0.1568	0.1568	0.2278	0.231	0.0959	0.0833	0.1101	0.0871
hsa-mir-512-2	0.1265	0.1292	0.1186	0.1285	0.1191	0.1343	0.1285	0.1334	0.1354	0.1209	0.1387	0.1449	0.1405	0.1651	0.1785	0.1342	0.2435	0.1462	0.139	0.1447	0.1445	0.136	0.0942	0.0847	0.0839	0.107	0.0928	0.0796	0.0951	0.1402	0.1668	0.0888	0.0915	0.1014	0.0905	0.1016	0.0889	0.0889	0.0691	0.0968	0.1466	0.15	0.15	0.2634	0.2675	0.0863	0.0837	0.0879	0.0817
hsa-mir-513a-1	0.1772	0.1828	0.186	0.1814	0.1752	0.1797	0.1814	0.1781	0.1814	0.1797	0.1737	0.1821	0.1695	0.1844	0.1962	0.1779	0.2345	0.1824	0.1729	0.1724	0.1672	0.1858	0.1136	0.1019	0.0915	0.131	0.1095	0.0864	0.1104	0.2116	0.1844	0.0987	0.1059	0.1068	0.1	0.1241	0.1042	0.1042	0.0809	0.1116	0.2203	0.2267	0.2267	0.1632	0.1703	0.1042	0.0903	0.1508	0.1453
hsa-mir-513a-2	0.1972	0.2039	0.2077	0.2021	0.1966	0.2021	0.2021	0.2002	0.2042	0.2021	0.1911	0.189	0.182	0.2065	0.202	0.1966	0.2392	0.2066	0.1947	0.1898	0.1911	0.2075	0.1211	0.1022	0.1056	0.1323	0.113	0.099	0.1176	0.2127	0.1865	0.1491	0.1154	0.1158	0.0997	0.1227	0.1123	0.1123	0.0854	0.1133	0.2448	0.2527	0.2527	0.1722	0.1665	0.1053	0.0957	0.1582	0.1479
hsa-mir-513b	0.122	0.1237	0.1247	0.1346	0.1253	0.127	0.1233	0.1264	0.1276	0.127	0.1417	0.1457	0.1277	0.1371	0.141	0.1393	0.1508	0.1439	0.1393	0.1367	0.1154	0.1293	0.1156	0.1038	0.1023	0.123	0.1101	0.087	0.105	0.1473	0.1715	0.0909	0.1008	0.1082	0.0972	0.1156	0.1029	0.1029	0.0788	0.1081	0.1433	0.1453	0.1453	0.1093	0.1137	0.0976	0.0949	0.235	0.0907
hsa-mir-513c	0.1225	0.1242	0.1252	0.1351	0.1257	0.1275	0.1237	0.1269	0.1281	0.1275	0.1221	0.1261	0.1212	0.1138	0.1176	0.1221	0.1336	0.1275	0.123	0.1195	0.0972	0.1111	0.0905	0.0804	0.0718	0.0973	0.0869	0.0716	0.0864	0.1351	0.1501	0.0733	0.0852	0.0845	0.0788	0.0956	0.0921	0.0921	0.0644	0.0852	0.1263	0.1284	0.1284	0.1007	0.0963	0.0792	0.0694	0.1986	0.0757
hsa-mir-514a-1	0.1172	0.119	0.12	0.1185	0.1206	0.1224	0.1185	0.1218	0.1231	0.1224	0.1272	0.1292	0.1112	0.1369	0.1411	0.1251	0.1116	0.1447	0.1399	0.1238	0.1171	0.1314	0.1091	0.0872	0.0848	0.1206	0.1028	0.0931	0.1042	0.124	0.11	0.0921	0.0934	0.1087	0.0959	0.1148	0.3456	0.3456	0.0715	0.1072	0.1268	0.1279	0.1279	0.1048	0.1096	0.0963	0.088	0.2665	0.0905
hsa-mir-514a-2	0.1172	0.119	0.12	0.1185	0.1206	0.1224	0.1185	0.1218	0.1231	0.1224	0.1272	0.1292	0.1112	0.1369	0.1411	0.1251	0.1116	0.1447	0.1399	0.1238	0.1171	0.1314	0.1091	0.0872	0.0848	0.1206	0.1028	0.0931	0.1042	0.124	0.11	0.0921	0.0934	0.1087	0.0959	0.1148	0.3456	0.3456	0.0715	0.1072	0.1268	0.1279	0.1279	0.1048	0.1096	0.0963	0.088	0.2665	0.0905
hsa-mir-515-1	0.1447	0.1366	0.1265	0.1473	0.1388	0.1547	0.1473	0.1535	0.1422	0.1547	0.1619	0.1698	0.1533	0.1881	0.1814	0.1534	0.2293	0.1757	0.1786	0.1627	0.1513	0.1585	0.1106	0.096	0.0875	0.1213	0.1074	0.0947	0.1049	0.162	0.1072	0.0936	0.0989	0.0992	0.0937	0.1144	0.1048	0.1048	0.0834	0.1077	0.1571	0.1601	0.1601	0.2075	0.2128	0.0963	0.087	0.1036	0.0955
hsa-mir-515-2	0.1224	0.1251	0.1145	0.1244	0.115	0.1302	0.1244	0.1293	0.1312	0.1168	0.1368	0.1431	0.1338	0.1629	0.1764	0.1334	0.2427	0.1462	0.139	0.1439	0.1442	0.1358	0.0936	0.082	0.0776	0.106	0.0944	0.0754	0.0954	0.1356	0.1015	0.0847	0.0842	0.0936	0.0896	0.1001	0.0878	0.0878	0.0683	0.0953	0.1443	0.1476	0.1476	0.2615	0.2661	0.0852	0.0746	0.0859	0.0813
hsa-mir-516a-1	0.1237	0.1264	0.1158	0.1144	0.1163	0.1315	0.1257	0.1306	0.1326	0.1181	0.1319	0.125	0.1106	0.1547	0.1682	0.1204	0.1767	0.1436	0.1364	0.1309	0.1551	0.126	0.0954	0.0837	0.0826	0.099	0.0919	0.0849	0.0939	0.1149	0.0898	0.0749	0.089	0.0905	0.0798	0.0957	0.0948	0.0948	0.0654	0.0916	0.1436	0.1469	0.1469	0.2584	0.2611	0.0842	0.0702	0.097	0.08
hsa-mir-516a-2	0.1135	0.1153	0.1044	0.1148	0.1047	0.1187	0.1148	0.1181	0.1194	0.1056	0.1215	0.1257	0.1114	0.1375	0.1465	0.1069	0.1843	0.1301	0.1253	0.1184	0.1359	0.1117	0.0954	0.0837	0.0826	0.099	0.0919	0.0849	0.0939	0.116	0.0898	0.0749	0.089	0.0905	0.0798	0.0957	0.0948	0.0948	0.0654	0.0916	0.1275	0.1297	0.1297	0.3417	0.3444	0.0842	0.0702	0.097	0.08
hsa-mir-516b-1	0.1444	0.1499	0.14	0.1364	0.1286	0.1457	0.1484	0.1442	0.1473	0.132	0.133	0.1406	0.1411	0.1568	0.1723	0.1403	0.296	0.1594	0.148	0.1487	0.1251	0.1473	0.0867	0.0717	0.076	0.0908	0.083	0.0753	0.0815	0.1546	0.1329	0.0732	0.0768	0.0884	0.0714	0.0868	0.0775	0.0775	0.0612	0.0824	0.148	0.1519	0.1519	0.167	0.1667	0.075	0.0721	0.0727	0.0701
hsa-mir-516b-2	0.1342	0.1387	0.1286	0.1257	0.1173	0.1332	0.1375	0.132	0.1345	0.1198	0.123	0.1287	0.1276	0.1407	0.1523	0.1272	0.2544	0.1463	0.1371	0.1365	0.1262	0.1334	0.0867	0.0717	0.076	0.0908	0.083	0.0753	0.0815	0.1385	0.1374	0.0732	0.0768	0.0884	0.0714	0.0868	0.0775	0.0775	0.0612	0.0824	0.1328	0.1358	0.1358	0.1837	0.1833	0.075	0.0721	0.0727	0.0701
hsa-mir-517a	0.1521	0.1455	0.1361	0.1557	0.137	0.1526	0.1445	0.1642	0.1676	0.1526	0.1845	0.1978	0.1836	0.2087	0.2304	0.1851	0.2332	0.174	0.1755	0.1916	0.1956	0.1781	0.1039	0.0899	0.088	0.1178	0.1023	0.1372	0.1021	0.1609	0.2406	0.0904	0.1479	0.1003	0.1437	0.1654	0.0983	0.0983	0.1346	0.1035	0.212	0.2188	0.2188	0.1598	0.1625	0.094	0.0823	0.203	0.0863
hsa-mir-517b	0.1261	0.1174	0.107	0.1396	0.1188	0.1205	0.128	0.1327	0.1487	0.1336	0.1596	0.168	0.1488	0.1661	0.1786	0.1492	0.1856	0.1566	0.1615	0.1587	0.1674	0.1547	0.1066	0.0878	0.0952	0.1198	0.1007	0.0853	0.104	0.1192	0.1097	0.0909	0.0977	0.1013	0.0845	0.1112	0.0998	0.0998	0.0771	0.1026	0.1569	0.16	0.16	0.2288	0.2315	0.0924	0.0795	0.0976	0.0861
hsa-mir-517c	0.1251	0.1278	0.1172	0.1271	0.1177	0.1329	0.1271	0.132	0.1339	0.1195	0.1457	0.152	0.1332	0.1667	0.1802	0.1353	0.2446	0.1536	0.1464	0.1457	0.17	0.1409	0.1039	0.0899	0.088	0.1178	0.1023	0.2483	0.1021	0.1374	0.1781	0.0904	0.0924	0.1003	0.0881	0.2765	0.0983	0.0983	0.2457	0.1035	0.1543	0.1576	0.1576	0.2709	0.2737	0.094	0.0823	0.2169	0.0863
hsa-mir-518a-1	0.1377	0.1404	0.1298	0.1397	0.1304	0.1456	0.1397	0.1446	0.1466	0.1321	0.1492	0.1532	0.1527	0.1663	0.1747	0.1505	0.2068	0.1535	0.1606	0.161	0.1806	0.1515	0.1146	0.104	0.1005	0.1277	0.112	0.0962	0.1148	0.1303	0.1206	0.099	0.1008	0.1079	0.1039	0.1247	0.1141	0.1141	0.0838	0.1159	0.1505	0.1525	0.1525	0.2793	0.2872	0.1049	0.0899	0.1067	0.0958
hsa-mir-518a-2	0.1365	0.139	0.1288	0.1497	0.1412	0.1437	0.1497	0.1428	0.1584	0.1437	0.1696	0.1776	0.1651	0.1814	0.193	0.1776	0.1949	0.1657	0.1707	0.186	0.1765	0.1646	0.1146	0.104	0.1005	0.1277	0.112	0.0962	0.1148	0.1284	0.1206	0.099	0.1008	0.1079	0.1039	0.1247	0.1141	0.1141	0.0838	0.1159	0.1486	0.1505	0.1505	0.2126	0.2205	0.1049	0.0899	0.1067	0.0958
hsa-mir-518c	0.1116	0.1134	0.1145	0.1019	0.1028	0.1037	0.113	0.1034	0.104	0.1037	0.1036	0.1036	0.0922	0.1116	0.1116	0.1002	0.1002	0.1028	0.1028	0.1002	0.1065	0.1207	0.0903	0.0838	0.0759	0.1089	0.0913	0.0726	0.0885	0.0856	0.1725	0.0831	0.0833	0.0984	0.0899	0.1005	0.0875	0.0875	0.069	0.0946	0.1297	0.132	0.132	0.0917	0.0944	0.0885	0.0768	0.0816	0.0789
hsa-mir-518d	0.1237	0.1256	0.1147	0.1251	0.115	0.129	0.1251	0.1283	0.1297	0.1158	0.1336	0.1378	0.1272	0.1479	0.1569	0.1147	0.1921	0.14	0.1352	0.1262	0.1495	0.1254	0.0998	0.0892	0.086	0.1084	0.0975	0.0767	0.0975	0.1214	0.1047	0.0865	0.0888	0.1073	0.0969	0.1072	0.0977	0.0977	0.0754	0.1017	0.1384	0.1407	0.1407	0.3488	0.3549	0.0967	0.0848	0.0876	0.0886
hsa-mir-518e	0.1149	0.1176	0.107	0.1169	0.1076	0.1228	0.1169	0.1218	0.1238	0.1093	0.1212	0.1274	0.1185	0.1263	0.1346	0.1186	0.1749	0.1343	0.1271	0.1291	0.1277	0.1046	0.0918	0.0736	0.0728	0.1005	0.0889	0.0739	0.0833	0.1299	0.0873	0.073	0.072	0.0842	0.0804	0.0884	0.0813	0.0813	0.0648	0.085	0.1343	0.1376	0.1376	0.2516	0.2527	0.0766	0.0701	0.2059	0.0748
hsa-mir-518f	0.132	0.1238	0.1134	0.1347	0.1139	0.1287	0.1231	0.1412	0.1438	0.1287	0.1452	0.1536	0.1478	0.1806	0.1986	0.1407	0.2252	0.1423	0.1473	0.1502	0.162	0.1493	0.0903	0.0838	0.0759	0.1089	0.0913	0.0726	0.0885	0.134	0.1566	0.0831	0.0833	0.0984	0.0899	0.1005	0.0875	0.0875	0.069	0.0946	0.162	0.1664	0.1664	0.2167	0.2194	0.0885	0.0768	0.0816	0.0789
hsa-mir-519a-1	0.1648	0.1689	0.1592	0.1678	0.1602	0.1767	0.1796	0.1889	0.1927	0.1634	0.195	0.1933	0.1733	0.233	0.258	0.1908	0.3173	0.2223	0.2086	0.1982	0.1751	0.1792	0.1153	0.1699	0.0906	0.1348	0.1851	0.1029	0.1131	0.1973	0.1567	0.1033	0.1109	0.1095	0.097	0.1256	0.111	0.111	0.0905	0.1133	0.2395	0.2266	0.2266	0.1887	0.1936	0.159	0.1596	0.103	0.1004
hsa-mir-519a-2	0.1648	0.1689	0.1592	0.1678	0.1602	0.1767	0.1796	0.1889	0.1927	0.1634	0.195	0.1933	0.1733	0.233	0.258	0.1908	0.3173	0.2223	0.2086	0.1982	0.1751	0.1792	0.1153	0.1699	0.0906	0.1348	0.1851	0.1029	0.1131	0.1973	0.1567	0.1033	0.1109	0.1095	0.097	0.1256	0.111	0.111	0.0905	0.1133	0.2395	0.2266	0.2266	0.1887	0.1936	0.159	0.1596	0.103	0.1004
hsa-mir-519b	0.1435	0.146	0.1358	0.1453	0.1482	0.1507	0.1453	0.1629	0.1654	0.1379	0.1818	0.1785	0.1446	0.1605	0.1677	0.1607	0.1926	0.1941	0.1849	0.17	0.158	0.1366	0.1112	0.0932	0.0884	0.1291	0.11	0.0994	0.1104	0.1439	0.1123	0.1006	0.1074	0.1101	0.0953	0.1218	0.107	0.107	0.0914	0.1101	0.186	0.1719	0.1719	0.2146	0.218	0.101	0.0866	0.182	0.0983
hsa-mir-519c	0.1533	0.1567	0.1467	0.1558	0.1596	0.1498	0.1447	0.1617	0.1641	0.1374	0.1697	0.1646	0.1578	0.1761	0.187	0.1738	0.2283	0.1927	0.184	0.1822	0.1568	0.1498	0.1112	0.0932	0.0884	0.2125	0.11	0.0994	0.1104	0.1425	0.2123	0.1006	0.1074	0.1101	0.0953	0.1218	0.107	0.107	0.0914	0.1101	0.1841	0.1703	0.1703	0.1979	0.2013	0.101	0.0866	0.0987	0.0983
hsa-mir-519d	0.1661	0.1698	0.1606	0.1688	0.173	0.1766	0.1688	0.188	0.1912	0.1766	0.1926	0.1784	0.1538	0.2063	0.2221	0.1842	0.2409	0.2314	0.2311	0.1914	0.2101	0.1794	0.1175	0.0977	0.0969	0.1326	0.113	0.1534	0.1148	0.1858	0.1492	0.0995	0.1109	0.1149	0.0958	0.176	0.1106	0.1106	0.1468	0.113	0.2316	0.2195	0.2195	0.1712	0.1727	0.1036	0.0919	0.1517	0.104
hsa-mir-519e	0.1447	0.1482	0.1381	0.1473	0.1512	0.1547	0.1473	0.1672	0.1705	0.1413	0.1731	0.1698	0.1533	0.1881	0.2048	0.1679	0.2806	0.1906	0.1786	0.1764	0.1704	0.1585	0.1106	0.096	0.0875	0.1213	0.1074	0.1947	0.1049	0.162	0.2183	0.0936	0.0989	0.0992	0.0937	0.2144	0.1048	0.1048	0.1834	0.1077	0.1923	0.1783	0.1783	0.2075	0.2128	0.0963	0.087	0.1869	0.0955
hsa-mir-520a	0.1897	0.1842	0.1751	0.1946	0.1891	0.1946	0.1827	0.221	0.2113	0.181	0.2104	0.2118	0.1794	0.2421	0.2438	0.1947	0.2374	0.2227	0.233	0.2295	0.225	0.2196	0.1648	0.1033	0.1018	0.1312	0.1108	0.0942	0.1116	0.1872	0.1495	0.0981	0.1075	0.1112	0.0954	0.1228	0.107	0.107	0.0833	0.1125	0.2625	0.2509	0.2509	0.1644	0.1648	0.1448	0.0926	0.1091	0.1464
hsa-mir-520b	0.1737	0.1789	0.1692	0.1775	0.1835	0.1887	0.1775	0.2012	0.1906	0.1613	0.205	0.2052	0.1692	0.2131	0.2324	0.1855	0.312	0.2164	0.2152	0.2072	0.1958	0.1963	0.115	0.1042	0.108	0.132	0.1113	0.1658	0.1135	0.1775	0.208	0.0999	0.1107	0.1136	0.0947	0.1943	0.1085	0.1085	0.1562	0.1115	0.218	0.2049	0.2049	0.1858	0.1863	0.1018	0.0946	0.1756	0.1703
hsa-mir-520c	0.1977	0.1922	0.1827	0.203	0.1975	0.2186	0.203	0.2161	0.1911	0.1892	0.2146	0.2312	0.1858	0.2299	0.2293	0.1849	0.2994	0.2309	0.2277	0.2062	0.1943	0.2109	0.1152	0.1019	0.109	0.1328	0.1116	0.095	0.1146	0.1761	0.1571	0.1001	0.11	0.1157	0.0964	0.1233	0.1103	0.1103	0.0856	0.113	0.1973	0.2019	0.2019	0.1782	0.1785	0.102	0.0967	0.1117	0.1632
hsa-mir-520d	0.1986	0.1931	0.1842	0.1917	0.2105	0.203	0.1917	0.2147	0.1914	0.1772	0.2231	0.2242	0.1913	0.2343	0.2323	0.2075	0.2814	0.2335	0.2438	0.2274	0.1962	0.2125	0.1277	0.112	0.1148	0.1468	0.1203	0.1507	0.123	0.1938	0.1953	0.1103	0.1194	0.124	0.111	0.1841	0.1209	0.1209	0.1383	0.1246	0.2168	0.2049	0.2049	0.1716	0.1762	0.1142	0.0974	0.1616	0.1511
hsa-mir-520e	0.1637	0.168	0.1581	0.1669	0.1718	0.1762	0.1669	0.1887	0.1778	0.1494	0.1946	0.193	0.1561	0.1969	0.2124	0.1723	0.2735	0.2032	0.2041	0.1947	0.1983	0.1824	0.115	0.1042	0.108	0.132	0.1113	0.1777	0.1135	0.1619	0.1625	0.0999	0.1107	0.1136	0.0947	0.2062	0.1085	0.1085	0.1681	0.1115	0.2024	0.1888	0.1888	0.1977	0.1982	0.1018	0.0946	0.1845	0.1822
hsa-mir-520f	0.134	0.1366	0.1262	0.1359	0.1388	0.1415	0.1359	0.154	0.1424	0.1159	0.1643	0.1592	0.1262	0.151	0.1587	0.1392	0.1898	0.1633	0.1682	0.1628	0.152	0.144	0.1053	0.097	0.0979	0.1171	0.1029	0.084	0.1068	0.1222	0.1064	0.0922	0.0979	0.1053	0.0908	0.1136	0.1021	0.1021	0.0815	0.1036	0.1615	0.1469	0.1469	0.2291	0.2367	0.0969	0.0899	0.0977	0.0948
hsa-mir-520g	0.1423	0.1449	0.1345	0.1442	0.1472	0.1498	0.1442	0.1623	0.1508	0.1242	0.1683	0.1632	0.1266	0.1587	0.1665	0.1395	0.1901	0.1701	0.1751	0.1632	0.1546	0.1467	0.1116	0.0996	0.0911	0.1202	0.1051	0.0938	0.1081	0.1246	0.1083	0.0999	0.1049	0.1071	0.0921	0.1186	0.1073	0.1073	0.0794	0.1085	0.1675	0.1529	0.1529	0.2379	0.2401	0.0986	0.0872	0.0961	0.0961
hsa-mir-520h	0.1923	0.1748	0.1655	0.1974	0.1919	0.1977	0.1852	0.2248	0.1998	0.1838	0.2204	0.2242	0.1924	0.2394	0.2418	0.2053	0.2798	0.2204	0.2307	0.2257	0.2022	0.2161	0.1116	0.0996	0.0911	0.1202	0.1051	0.0938	0.1081	0.1669	0.144	0.0999	0.1049	0.1071	0.0921	0.1186	0.1073	0.1073	0.0794	0.1085	0.2267	0.2144	0.2144	0.1685	0.1707	0.0986	0.0872	0.0961	0.1517
hsa-mir-521-1	0.1037	0.1064	0.0958	0.1057	0.0964	0.1116	0.1057	0.1106	0.1126	0.0981	0.1126	0.1189	0.1116	0.1301	0.1436	0.0971	0.2065	0.1206	0.1134	0.1076	0.1342	0.1051	0.0887	0.0732	0.0998	0.0836	0.0776	0.0646	0.0893	0.1173	0.0704	0.0546	0.0829	0.0776	0.0523	0.0773	0.0796	0.0796	0.0559	0.068	0.1269	0.1302	0.1302	0.2356	0.247	0.0855	0.0545	0.1069	0.0598
hsa-mir-521-2	0.1037	0.1064	0.0958	0.1057	0.0964	0.1116	0.1057	0.1106	0.1126	0.0981	0.1126	0.1189	0.1116	0.1301	0.1436	0.0971	0.2065	0.1206	0.1134	0.1076	0.1342	0.1051	0.0887	0.0732	0.0998	0.0836	0.0776	0.0646	0.0893	0.1173	0.0704	0.0546	0.0829	0.0776	0.0523	0.0773	0.0796	0.0796	0.0559	0.068	0.1269	0.1302	0.1302	0.2356	0.247	0.0855	0.0545	0.1069	0.0598
hsa-mir-522	0.1339	0.1366	0.126	0.1359	0.1266	0.1418	0.1359	0.1408	0.1428	0.1283	0.1482	0.1545	0.1439	0.1707	0.1841	0.1397	0.249	0.1538	0.1466	0.1502	0.1715	0.1424	0.105	0.0962	0.0977	0.1165	0.0999	0.2462	0.0991	0.1442	0.1665	0.0919	0.0987	0.1022	0.0977	0.2797	0.1032	0.1032	0.2402	0.1031	0.1605	0.1639	0.1639	0.2758	0.2796	0.0932	0.0864	0.2146	0.0922
hsa-mir-524	0.1719	0.1765	0.1664	0.1635	0.155	0.185	0.1753	0.1834	0.1722	0.1575	0.1831	0.1911	0.1873	0.2116	0.2283	0.1732	0.3004	0.2112	0.1871	0.1825	0.1876	0.1757	0.1256	0.1114	0.1083	0.1466	0.1202	0.1049	0.122	0.1919	0.1796	0.108	0.1171	0.1233	0.1107	0.1371	0.119	0.119	0.0931	0.1243	0.195	0.1992	0.1992	0.2267	0.2324	0.1141	0.0956	0.1151	0.1039
hsa-mir-525	0.1456	0.1382	0.1282	0.1488	0.1411	0.1581	0.1488	0.1566	0.1322	0.1314	0.1654	0.1754	0.1476	0.1779	0.1711	0.1442	0.2129	0.1635	0.1666	0.1667	0.1412	0.1635	0.1038	0.0917	0.091	0.1135	0.0985	0.0831	0.1031	0.1293	0.1046	0.0824	0.089	0.0987	0.0888	0.1049	0.0946	0.0946	0.0695	0.1025	0.1494	0.1521	0.1521	0.1813	0.1877	0.0964	0.0813	0.1023	0.0832
hsa-mir-526a-1	0.1569	0.15	0.1401	0.1609	0.1411	0.1582	0.1488	0.1707	0.1598	0.1444	0.1658	0.1783	0.1593	0.1833	0.2041	0.1422	0.2434	0.1563	0.1717	0.1645	0.1722	0.1722	0.0883	0.0831	0.0756	0.0958	0.0879	0.1535	0.0907	0.1447	0.1921	0.0803	0.0832	0.0976	0.087	0.1805	0.087	0.087	0.1544	0.0919	0.1764	0.1816	0.1816	0.1739	0.1795	0.0867	0.0739	0.1463	0.083
hsa-mir-526a-2	0.1467	0.1512	0.1411	0.15	0.1422	0.1598	0.15	0.1582	0.1469	0.1322	0.1554	0.1658	0.1457	0.1666	0.1833	0.129	0.2562	0.1576	0.1606	0.152	0.1543	0.1579	0.0883	0.0831	0.0756	0.0958	0.0879	0.1702	0.0907	0.1467	0.2032	0.0803	0.0832	0.0976	0.087	0.1972	0.087	0.087	0.1711	0.0919	0.1607	0.1649	0.1649	0.1906	0.1962	0.0867	0.0739	0.1582	0.083
hsa-mir-526b	0.1493	0.1418	0.1316	0.1527	0.1448	0.1624	0.1527	0.1608	0.1358	0.1349	0.1591	0.1695	0.1463	0.1759	0.1693	0.1363	0.2122	0.1626	0.1655	0.1593	0.1571	0.1607	0.092	0.0808	0.0775	0.1064	0.0926	0.178	0.102	0.1265	0.1511	0.083	0.0876	0.096	0.0809	0.2031	0.0913	0.0913	0.1767	0.0936	0.1451	0.1481	0.1481	0.1989	0.202	0.0895	0.0778	0.1649	0.0834
hsa-mir-527	0.1373	0.14	0.1294	0.1393	0.13	0.1452	0.1393	0.1442	0.1462	0.1317	0.1584	0.1646	0.1511	0.1818	0.1953	0.1497	0.259	0.1673	0.1601	0.1601	0.1782	0.149	0.1144	0.1034	0.101	0.1254	0.1115	0.2626	0.1146	0.148	0.1795	0.0978	0.1004	0.106	0.0995	0.2885	0.1138	0.1138	0.2507	0.1151	0.1669	0.1703	0.1703	0.2795	0.287	0.103	0.0901	0.2306	0.096
hsa-mir-532	0.1613	0.1666	0.1695	0.1652	0.1711	0.1763	0.1774	0.1888	0.1783	0.1763	0.1612	0.1707	0.1597	0.1922	0.2115	0.1697	0.2468	0.2096	0.1802	0.1771	0.1392	0.1764	0.1001	0.0879	0.0895	0.1122	0.0989	0.1604	0.1041	0.1818	0.1943	0.0857	0.094	0.1	0.0862	0.1837	0.1689	0.1689	0.1479	0.1019	0.1796	0.1845	0.1845	0.1027	0.1054	0.0917	0.0738	0.2379	0.1565
hsa-mir-539	0.1568	0.1611	0.1636	0.1484	0.1522	0.1693	0.16	0.1677	0.1709	0.1693	0.1467	0.14	0.1277	0.1514	0.1581	0.163	0.1104	0.1873	0.1759	0.1714	0.2091	0.188	0.1084	0.0908	0.0963	0.1237	0.1032	0.086	0.1092	0.125	0.1135	0.0948	0.097	0.1029	0.101	0.1233	0.1033	0.1033	0.0777	0.1082	0.1566	0.1593	0.1593	0.1087	0.1147	0.1011	0.08	0.0986	0.0925
hsa-mir-542	0.2158	0.2254	0.2309	0.2229	0.22	0.2433	0.2359	0.24	0.2629	0.259	0.2203	0.2257	0.2427	0.2076	0.2068	0.2584	0.2236	0.2675	0.2558	0.2441	0.2299	0.2534	0.1353	0.0894	0.0771	0.1108	0.096	0.1185	0.1006	0.1958	0.1515	0.0959	0.0987	0.0959	0.0855	0.1429	0.096	0.096	0.1079	0.1002	0.2341	0.2411	0.2411	0.0997	0.1084	0.1228	0.0833	0.156	0.1303
hsa-mir-543	0.1184	0.1193	0.1198	0.119	0.1201	0.121	0.119	0.1207	0.1213	0.121	0.1367	0.1388	0.118	0.1513	0.1558	0.1353	0.1669	0.1441	0.1417	0.1339	0.143	0.1384	0.1134	0.0997	0.0936	0.1342	0.1107	0.0936	0.1131	0.1151	0.1158	0.1029	0.1068	0.1071	0.0978	0.1256	0.1034	0.1034	0.0842	0.1129	0.1378	0.1389	0.1389	0.1127	0.1152	0.1056	0.0824	0.1085	0.5934
hsa-mir-544a	0.1114	0.1123	0.1128	0.112	0.1131	0.114	0.112	0.1137	0.1143	0.114	0.1149	0.117	0.111	0.1214	0.1259	0.1149	0.1465	0.1204	0.118	0.1135	0.1011	0.1158	0.095	0.0852	0.0772	0.1033	0.0969	0.0837	0.0937	0.1025	0.1741	0.0792	0.0903	0.0945	0.0871	0.0998	0.0911	0.0911	0.0675	0.0908	0.1132	0.1143	0.1143	0.0977	0.1041	0.0847	0.0755	0.0851	0.0816
hsa-mir-544b	0.1198	0.1208	0.1213	0.1205	0.1215	0.1225	0.1205	0.1221	0.1228	0.1225	0.1309	0.133	0.1093	0.1379	0.1424	0.1275	0.1591	0.1329	0.1305	0.1261	0.1169	0.1316	0.1067	0.0946	0.0784	0.1166	0.1042	0.088	0.1079	0.1103	0.1917	0.0946	0.0976	0.0963	0.0887	0.116	0.1056	0.1056	0.0805	0.1107	0.1334	0.1345	0.1345	0.1088	0.1114	0.095	0.0804	0.087	0.0924
hsa-mir-545	0.1195	0.1195	0.1195	0.1195	0.1195	0.1195	0.1195	0.1195	0.1195	0.1195	0.135	0.135	0.1133	0.1345	0.1345	0.1249	0.1249	0.1343	0.1343	0.1249	0.1272	0.1272	0.1187	0.1085	0.1031	0.1314	0.1165	0.0993	0.1211	0.1035	0.1187	0.1021	0.1091	0.1129	0.1028	0.1287	0.1139	0.1139	0.0864	0.1182	0.1238	0.1238	0.1238	0.1187	0.1221	0.1097	0.0867	0.1146	0.0984
hsa-mir-548a-1	0.1185	0.1195	0.12	0.1083	0.1202	0.1083	0.1083	0.1083	0.1083	0.1083	0.1226	0.1226	0.1079	0.1293	0.1293	0.1171	0.1171	0.124	0.1351	0.1171	0.116	0.116	0.1088	0.0954	0.091	0.1282	0.107	0.0893	0.1083	0.0962	0.1145	0.0956	0.1025	0.1098	0.1001	0.1199	0.1077	0.1077	0.085	0.1087	0.1178	0.1178	0.1178	0.1127	0.1127	0.1014	0.0858	0.0965	0.0946
hsa-mir-548a-2	0.1185	0.1195	0.12	0.1083	0.1202	0.1083	0.1083	0.1083	0.1083	0.1083	0.1226	0.1226	0.1079	0.1293	0.1293	0.1171	0.1171	0.124	0.1351	0.1171	0.116	0.116	0.1088	0.0954	0.091	0.1282	0.107	0.0893	0.1083	0.0962	0.1145	0.0956	0.1025	0.1098	0.1001	0.1199	0.1077	0.1077	0.085	0.1087	0.1178	0.1178	0.1178	0.1127	0.1127	0.1014	0.0858	0.0965	0.0946
hsa-mir-548a-3	0.1185	0.1195	0.12	0.1083	0.1202	0.1083	0.1083	0.1083	0.1083	0.1083	0.1226	0.1226	0.1079	0.1293	0.1293	0.1171	0.1171	0.124	0.1351	0.1171	0.116	0.116	0.1088	0.0954	0.091	0.1282	0.107	0.0893	0.1083	0.0962	0.1145	0.0956	0.1025	0.1098	0.1001	0.1199	0.1077	0.1077	0.085	0.1087	0.1178	0.1178	0.1178	0.1127	0.1127	0.1014	0.0858	0.0965	0.0946
hsa-mir-548b	0.1308	0.1215	0.122	0.1213	0.1222	0.123	0.1213	0.1352	0.1365	0.1358	0.1505	0.142	0.123	0.1644	0.1727	0.1466	0.1195	0.1398	0.1488	0.1439	0.1633	0.1549	0.1176	0.1001	0.0941	0.1335	0.1102	0.0872	0.1127	0.1019	0.1219	0.1001	0.1062	0.1112	0.1005	0.125	0.1086	0.1086	0.0856	0.1131	0.1492	0.1513	0.1513	0.1145	0.1204	0.1061	0.0852	0.1086	0.0945
hsa-mir-548c	0.1308	0.1206	0.1206	0.1315	0.1206	0.1206	0.1206	0.1331	0.1338	0.1334	0.1481	0.1501	0.1307	0.1554	0.1599	0.1421	0.1282	0.1363	0.1475	0.1407	0.1495	0.1449	0.1222	0.1038	0.0962	0.1379	0.1168	0.1006	0.1185	0.1099	0.1237	0.1065	0.116	0.1188	0.1083	0.1346	0.1193	0.1193	0.0886	0.1203	0.1451	0.1462	0.1462	0.123	0.126	0.1078	0.0954	0.102	0.1007
hsa-mir-548d-1	0.1487	0.1514	0.153	0.1507	0.1414	0.1431	0.1394	0.1425	0.1437	0.1431	0.1479	0.1498	0.1591	0.1562	0.1601	0.1683	0.1651	0.1634	0.1588	0.1641	0.1698	0.1614	0.1235	0.1041	0.1032	0.1387	0.1155	0.0952	0.1217	0.1222	0.1251	0.1068	0.1146	0.1176	0.1075	0.135	0.1171	0.1171	0.0878	0.1179	0.1588	0.1608	0.1608	0.1242	0.1265	0.1097	0.0908	0.1164	0.1008
hsa-mir-548d-2	0.1487	0.1514	0.153	0.1507	0.1414	0.1431	0.1394	0.1425	0.1437	0.1431	0.1479	0.1498	0.1591	0.1562	0.1601	0.1683	0.1651	0.1634	0.1588	0.1641	0.1698	0.1614	0.1235	0.1041	0.1032	0.1387	0.1155	0.0952	0.1217	0.1222	0.1251	0.1068	0.1146	0.1176	0.1075	0.135	0.1171	0.1171	0.0878	0.1179	0.1588	0.1608	0.1608	0.1242	0.1265	0.1097	0.0908	0.1164	0.1008
hsa-mir-548o	0.1155	0.1164	0.1169	0.1162	0.1172	0.1181	0.1162	0.1178	0.1185	0.1181	0.1272	0.1168	0.1193	0.1368	0.1196	0.1293	0.1154	0.1317	0.1293	0.1279	0.1324	0.1279	0.1026	0.0886	0.0864	0.119	0.1009	0.0793	0.1039	0.0957	0.1075	0.5941	0.0979	0.1041	0.0965	0.1143	0.1012	0.1012	0.079	0.1069	0.1278	0.129	0.129	0.1077	0.1113	0.093	0.0814	0.0854	0.0918
hsa-mir-550a-1	0.1357	0.1382	0.1396	0.1376	0.1404	0.1429	0.1376	0.142	0.1438	0.1429	0.1238	0.1255	0.1318	0.1316	0.1349	0.1357	0.1434	0.1656	0.1449	0.1458	0.1331	0.1435	0.1032	0.0956	0.0803	0.1116	0.1042	0.0784	0.1063	0.1408	0.1023	0.0889	0.0925	0.0977	0.0934	0.1133	0.0948	0.0948	0.0732	0.1012	0.138	0.1398	0.1398	0.1069	0.1124	0.0986	0.0777	0.1722	0.0896
hsa-mir-550a-2	0.1357	0.1382	0.1396	0.1376	0.1404	0.1429	0.1376	0.142	0.1438	0.1429	0.1238	0.1255	0.1318	0.1316	0.1349	0.1357	0.1434	0.1656	0.1449	0.1458	0.1331	0.1435	0.1032	0.0956	0.0803	0.1116	0.1042	0.0784	0.1063	0.1408	0.1023	0.0889	0.0925	0.0977	0.0934	0.1133	0.0948	0.0948	0.0732	0.1012	0.138	0.1398	0.1398	0.1069	0.1124	0.0986	0.0777	0.1722	0.0896
hsa-mir-551a	0.1157	0.1175	0.1186	0.117	0.1191	0.1209	0.117	0.1203	0.1216	0.1209	0.132	0.1362	0.1144	0.1463	0.1553	0.1339	0.1971	0.1358	0.131	0.1312	0.1081	0.1375	0.1043	0.0911	0.1123	0.1109	0.0943	0.0775	0.0981	0.1182	0.1744	0.0905	0.1004	0.0952	0.0792	0.1082	0.0968	0.0968	0.0716	0.0993	0.1352	0.1374	0.1374	0.0967	0.1045	0.0936	0.0849	0.1028	0.0895
hsa-mir-552	0.116	0.1169	0.1174	0.1166	0.1177	0.1186	0.1166	0.1183	0.1189	0.1186	0.1293	0.1314	0.1037	0.1412	0.1457	0.113	0.113	0.1335	0.1311	0.1255	0.1145	0.1292	0.1066	0.0915	0.0908	0.1208	0.1057	0.0808	0.104	0.0952	0.1085	0.0885	0.097	0.1057	0.0955	0.1151	0.1068	0.1068	0.0829	0.1063	0.1123	0.1123	0.1123	0.1042	0.1064	0.1006	0.0816	0.1027	0.0903
hsa-mir-557	0.1441	0.1468	0.1483	0.1239	0.1248	0.1256	0.1461	0.1254	0.1259	0.1256	0.1409	0.1428	0.1118	0.134	0.134	0.1199	0.1199	0.1404	0.1493	0.1199	0.1276	0.1276	0.1168	0.1055	0.1034	0.1324	0.1129	0.0984	0.1134	0.1046	0.1829	0.1001	0.1051	0.1159	0.1054	0.1277	0.1078	0.1078	0.0856	0.1129	0.134	0.135	0.135	0.118	0.1234	0.1068	0.095	0.1129	0.0946
hsa-mir-561	0.1243	0.1251	0.1256	0.1249	0.1259	0.1268	0.1249	0.1265	0.1271	0.1268	0.1359	0.1379	0.1281	0.1444	0.1277	0.1353	0.1218	0.1395	0.1372	0.134	0.1379	0.1193	0.1101	0.0965	0.095	0.3786	0.1077	0.0891	0.1071	0.106	0.1884	0.1021	0.1075	0.113	0.098	0.1245	0.1115	0.1115	0.0821	0.1107	0.1332	0.1342	0.1342	0.1159	0.1201	0.101	0.0844	0.096	0.0929
hsa-mir-663a	0.1812	0.1876	0.1912	0.1631	0.1681	0.1725	0.198	0.171	0.1741	0.1725	0.1801	0.1778	0.1714	0.2144	0.2124	0.1617	0.1941	0.1826	0.1844	0.1695	0.1673	0.1857	0.1199	0.0949	0.1086	0.1276	0.1108	0.0947	0.1113	0.1531	0.1496	0.1443	0.1017	0.1065	0.0975	0.1137	0.1138	0.1138	0.0804	0.1108	0.1828	0.1867	0.1867	0.1541	0.1566	0.1011	0.0916	0.1149	0.097
hsa-mir-564	0.1041	0.105	0.1055	0.1048	0.1058	0.1067	0.1048	0.1064	0.1071	0.1067	0.1114	0.1009	0.1022	0.1182	0.101	0.1083	0.0944	0.114	0.1116	0.1069	0.1201	0.1155	0.1021	0.0855	0.0851	0.0988	0.0904	0.0798	0.0959	0.0821	0.093	0.5789	0.0908	0.0846	0.0742	0.0937	0.095	0.095	0.0667	0.0948	0.11	0.1111	0.1111	0.0931	0.0957	0.087	0.0624	0.0979	0.0741
hsa-mir-566	0.0709	0.0709	0.0709	0.0709	0.0709	0.0709	0.0817	0.0709	0.0709	0.0709	0.0812	0.0812	0.0663	0.0866	0.0911	0.0631	0.0631	0.0721	0.0721	0.0631	0.0735	0.0735	0.0633	0.5617	0.0603	0.0746	0.5661	0.0534	0.0662	0.0772	0.0619	0.0583	0.0759	0.0661	0.0578	0.0702	0.0676	0.0676	0.0471	0.0606	0.0847	0.0858	0.0858	0.0625	0.0683	0.2294	0.5536	0.0614	0.0547
hsa-mir-567	0.1026	0.1044	0.1054	0.1039	0.106	0.1078	0.1039	0.1071	0.1085	0.1078	0.1042	0.1084	0.1021	0.1197	0.106	0.1092	0.1231	0.1158	0.111	0.1064	0.103	0.1139	0.3277	0.0646	0.063	0.0832	0.0828	0.0658	0.0759	0.1029	0.0791	0.069	0.068	0.079	0.0711	0.0796	0.0765	0.0765	0.0641	0.0775	0.1139	0.1161	0.1161	0.0757	0.0822	0.1944	0.0663	0.0673	0.0733
hsa-mir-569	0.1212	0.1221	0.1226	0.111	0.111	0.111	0.1218	0.111	0.111	0.111	0.1275	0.1275	0.1046	0.129	0.129	0.1192	0.1192	0.1308	0.1419	0.1192	0.1254	0.1254	0.1088	0.0986	0.0963	0.1294	0.1108	0.0899	0.1073	0.0988	0.1134	0.0956	0.1081	0.1066	0.0953	0.1154	0.1072	0.1072	0.0878	0.1106	0.1168	0.1168	0.1168	0.1172	0.1122	0.0986	0.0898	0.0955	0.0976
hsa-mir-570	0.1274	0.1283	0.1288	0.1281	0.1291	0.13	0.1281	0.1297	0.1304	0.13	0.1382	0.1403	0.1266	0.1468	0.1512	0.1358	0.1673	0.1431	0.1406	0.1344	0.1235	0.1382	0.1171	0.0991	0.1027	0.1304	0.1116	0.0937	0.1128	0.119	0.2036	0.1014	0.1082	0.1122	0.0991	0.1246	0.1132	0.1132	0.0875	0.1132	0.136	0.1371	0.1371	0.117	0.1204	0.1041	0.0846	0.1088	0.0971
hsa-mir-571	0.0994	0.09	0.0905	0.112	0.0908	0.0916	0.0898	0.1038	0.105	0.1044	0.0949	0.0968	0.0884	0.1187	0.127	0.0943	0.0811	0.0988	0.1077	0.093	0.0995	0.1102	0.0765	0.0618	0.0587	0.0864	0.0805	0.0679	0.0811	0.103	0.0774	0.0728	0.0707	0.0751	0.0748	0.086	0.2406	0.2406	0.0572	0.0777	0.0988	0.0998	0.0998	0.0805	0.0859	0.0729	0.0597	0.0685	0.0703
hsa-mir-572	0.112	0.1146	0.1161	0.114	0.1169	0.1195	0.114	0.1186	0.1347	0.1195	0.1244	0.1304	0.1117	0.1243	0.1321	0.1077	0.1171	0.1186	0.1143	0.118	0.0907	0.1042	0.084	0.0739	0.0748	0.0922	0.0794	0.0731	0.0876	0.1353	0.0896	0.072	0.0795	0.0757	0.0643	0.0866	0.0825	0.0825	0.063	0.0819	0.1165	0.1184	0.1184	0.081	0.0873	0.0738	0.0632	0.1813	0.0718
hsa-mir-574	0.1417	0.1456	0.1478	0.1558	0.1612	0.1527	0.1558	0.1514	0.1541	0.1527	0.169	0.18	0.1673	0.2052	0.204	0.1945	0.1906	0.1567	0.149	0.1592	0.1872	0.1697	0.1523	0.1424	0.0885	0.1093	0.1487	0.081	0.0971	0.1658	0.1762	0.0908	0.1477	0.0954	0.1409	0.1076	0.0901	0.0901	0.0811	0.0976	0.1895	0.195	0.195	0.0999	0.1068	0.1917	0.1409	0.0898	0.1417
hsa-mir-575	0.1377	0.1404	0.142	0.1175	0.1184	0.1193	0.1397	0.119	0.1196	0.1193	0.1295	0.1195	0.109	0.1355	0.1194	0.1261	0.113	0.1374	0.1463	0.1249	0.1348	0.1308	0.1097	0.0905	0.0921	0.1196	0.1065	0.0805	0.1059	0.0915	0.1691	0.2573	0.1013	0.1013	0.0905	0.1151	0.1026	0.1026	0.0859	0.1042	0.1453	0.1474	0.1474	0.1096	0.1091	0.0965	0.0826	0.0995	0.0953
hsa-mir-576	0.11	0.1109	0.1114	0.1106	0.1117	0.1126	0.1106	0.1123	0.1129	0.1126	0.1211	0.1232	0.11	0.1296	0.1341	0.119	0.1506	0.1276	0.1252	0.1176	0.1286	0.124	0.0977	0.0881	0.0934	0.1128	0.0922	0.0728	0.0969	0.1046	0.1015	0.0872	0.0902	0.0982	0.0828	0.1087	0.0895	0.0895	0.0777	0.0989	0.1203	0.1214	0.1214	0.1014	0.1039	0.0906	0.0774	0.0881	0.5826
hsa-mir-577	0.1292	0.1301	0.1306	0.1298	0.1309	0.1318	0.1298	0.1315	0.1321	0.1318	0.1524	0.1545	0.1273	0.1605	0.165	0.1419	0.1735	0.1526	0.1502	0.1405	0.1342	0.1489	0.1234	0.1129	0.1063	0.1416	0.1184	0.1017	0.1239	0.1214	0.2135	0.1114	0.1179	0.1186	0.1049	0.1395	0.1207	0.1207	0.0976	0.1234	0.1452	0.1463	0.1463	0.121	0.1274	0.116	0.0951	0.114	0.1028
hsa-mir-582	0.15	0.1526	0.1541	0.1519	0.1427	0.1444	0.1635	0.1566	0.145	0.1444	0.1532	0.1434	0.1428	0.1809	0.1679	0.1748	0.1343	0.1685	0.1755	0.1581	0.1722	0.1642	0.1262	0.2379	0.1039	0.1499	0.2466	0.1025	0.1218	0.1284	0.1292	0.233	0.1175	0.2436	0.1066	0.1366	0.119	0.119	0.1003	0.1221	0.1609	0.1628	0.1628	0.1275	0.1295	0.197	0.2224	0.1174	0.105
hsa-mir-583	0.1183	0.1201	0.1212	0.0979	0.0979	0.0979	0.1197	0.0979	0.0979	0.0979	0.1142	0.1142	0.0945	0.1171	0.1171	0.1075	0.1075	0.1155	0.1264	0.1075	0.1148	0.1148	0.108	0.0905	0.1013	0.115	0.1016	0.0812	0.1045	0.0911	0.1808	0.0901	0.096	0.0993	0.0879	0.11	0.1011	0.1011	0.0758	0.1039	0.1214	0.1224	0.1224	0.1003	0.1066	0.0986	0.0786	0.1108	0.0845
hsa-mir-584	0.1553	0.1605	0.1634	0.1591	0.1521	0.1562	0.1591	0.1684	0.1722	0.1562	0.1581	0.1546	0.1444	0.168	0.1412	0.1638	0.1274	0.1864	0.1727	0.1575	0.1484	0.1524	0.1644	0.0823	0.0727	0.1098	0.0892	0.0779	0.0949	0.1452	0.091	0.1541	0.0868	0.1625	0.0869	0.1066	0.0855	0.0855	0.0701	0.0901	0.1588	0.1625	0.1625	0.0972	0.1005	0.1423	0.0755	0.1366	0.155
hsa-mir-589	0.1068	0.1077	0.1082	0.1075	0.1085	0.1093	0.1186	0.109	0.1096	0.1093	0.1155	0.1175	0.1018	0.1401	0.1491	0.1134	0.1416	0.1202	0.1179	0.1121	0.12	0.1158	0.0989	0.3321	0.0824	0.1047	0.3481	0.0775	0.1	0.1135	0.0974	0.0834	0.0881	0.0955	0.0834	0.1015	0.0936	0.0936	0.0763	0.0971	0.1342	0.1364	0.1364	0.0953	0.1025	0.2155	0.3305	0.0869	0.3353
hsa-mir-590	0.1513	0.1433	0.1447	0.1539	0.1454	0.1479	0.1426	0.1601	0.1626	0.1613	0.1736	0.1685	0.1624	0.2031	0.1964	0.1788	0.1962	0.1724	0.1774	0.1735	0.1978	0.1809	0.1121	0.0998	0.094	0.2354	0.1143	0.1943	0.111	0.1297	0.2317	0.201	0.1087	0.1153	0.1009	0.2284	0.1108	0.1108	0.188	0.1145	0.1843	0.1885	0.1885	0.1174	0.1196	0.1065	0.0916	0.1845	0.1971
hsa-mir-591	0.1022	0.1031	0.1036	0.1028	0.1039	0.1048	0.1028	0.1045	0.1051	0.1048	0.1146	0.1167	0.1013	0.1284	0.1329	0.1121	0.1437	0.1183	0.1159	0.1107	0.1019	0.1166	0.0984	0.0849	0.0875	0.1098	0.0975	0.0786	0.0983	0.0972	0.1888	0.0796	0.0844	0.0915	0.0943	0.1072	0.0916	0.0916	0.0675	0.0973	0.119	0.1201	0.1201	0.0947	0.1001	0.0937	0.0741	0.0901	0.0797
hsa-mir-592	0.1062	0.1062	0.1062	0.1062	0.1181	0.1062	0.1062	0.1062	0.1062	0.1062	0.1282	0.1282	0.1046	0.1302	0.1302	0.1173	0.1173	0.1246	0.1358	0.1173	0.1235	0.1235	0.1117	0.1058	0.1051	0.1308	0.1128	0.0871	0.1118	0.0979	0.1282	0.0959	0.1032	0.1089	0.0988	0.1212	0.1126	0.1126	0.0864	0.1128	0.1177	0.1177	0.1177	0.1129	0.1149	0.1047	0.0889	0.1131	0.0945
hsa-mir-593	0.1076	0.1094	0.1105	0.1089	0.111	0.0997	0.0978	0.0994	0.1	0.0997	0.1165	0.1185	0.1163	0.1069	0.1069	0.1243	0.0965	0.1146	0.1124	0.1215	0.1084	0.1084	0.0983	0.0928	0.0828	0.1053	0.0907	0.0816	0.0917	0.1018	0.1036	0.0822	0.0873	0.0933	0.0877	0.0939	0.0935	0.0935	0.0656	0.1004	0.1124	0.1135	0.1135	0.0931	0.0976	0.0839	0.0769	0.2622	0.0812
hsa-mir-595	0.1128	0.1146	0.1157	0.1141	0.104	0.1049	0.1141	0.1174	0.1052	0.1049	0.1145	0.1165	0.1033	0.1241	0.1283	0.1323	0.1462	0.137	0.1322	0.1167	0.1017	0.116	0.0999	0.0768	0.0867	0.1103	0.0915	0.0732	0.095	0.0974	0.1654	0.0844	0.0836	0.3449	0.0965	0.1068	0.082	0.082	0.0687	0.0942	0.1167	0.1177	0.1177	0.0948	0.099	0.09	0.0774	0.0828	0.0838
hsa-mir-596	0.1065	0.1092	0.1107	0.0759	0.0759	0.088	0.0971	0.0759	0.0759	0.0759	0.0875	0.0875	0.0726	0.0873	0.0873	0.0835	0.0835	0.0873	0.0979	0.0835	0.0833	0.0833	0.0884	0.0686	0.0719	0.0893	0.0788	0.0642	0.0813	0.0662	0.1457	0.063	0.0659	0.0761	0.0711	0.0833	0.0711	0.0711	0.0531	0.076	0.0976	0.0986	0.0986	0.0772	0.0834	0.0742	0.0629	0.0818	0.067
hsa-mir-598	0.1092	0.111	0.112	0.1105	0.1125	0.1142	0.1105	0.1136	0.1149	0.1142	0.1233	0.1272	0.1042	0.1193	0.1232	0.1137	0.139	0.1399	0.1327	0.1125	0.1227	0.1188	0.0927	0.0809	0.0838	0.1	0.0917	0.0761	0.0853	0.1021	0.0933	0.0807	0.084	0.1013	0.0854	0.0909	0.0851	0.0851	0.0649	0.0977	0.1083	0.1092	0.1092	0.0856	0.0921	0.0862	0.08	0.0885	0.2433
hsa-mir-599	0.1136	0.1136	0.1136	0.1136	0.1136	0.1136	0.1136	0.1136	0.1268	0.1136	0.1339	0.1339	0.1118	0.1375	0.1375	0.1264	0.1264	0.1312	0.1312	0.1264	0.1297	0.1297	0.1182	0.1043	0.1054	0.1378	0.1146	0.0888	0.1142	0.1217	0.1292	0.0984	0.1037	0.1161	0.1079	0.1281	0.1102	0.1102	0.0861	0.1182	0.1229	0.1229	0.1229	0.122	0.1189	0.1058	0.0915	0.1108	0.0975
hsa-mir-600	0.1327	0.1345	0.1355	0.1123	0.1123	0.1123	0.134	0.1123	0.1123	0.1123	0.1284	0.1284	0.1086	0.1337	0.1337	0.121	0.121	0.1287	0.1396	0.121	0.1229	0.1229	0.1124	0.1014	0.093	0.1278	0.1102	0.0902	0.1136	0.0984	0.1854	0.101	0.1125	0.1088	0.0988	0.1242	0.1087	0.1087	0.0868	0.1142	0.1405	0.1415	0.1415	0.113	0.1191	0.1038	0.0878	0.0988	0.0998
hsa-mir-601	0.1185	0.1221	0.1242	0.0985	0.1004	0.1021	0.1211	0.1015	0.1027	0.1021	0.1062	0.11	0.1028	0.1156	0.1234	0.1043	0.1549	0.1093	0.1162	0.1018	0.0795	0.1072	0.0731	0.0696	0.0667	0.0832	0.0721	0.0593	0.0769	0.099	0.1998	0.0639	0.0769	0.0795	0.0682	0.0771	0.0771	0.0771	0.0556	0.0737	0.1296	0.1327	0.1327	0.0756	0.0777	0.0724	0.0659	0.0681	0.0674
hsa-mir-602	0.1137	0.1163	0.1178	0.1045	0.1064	0.0956	0.1156	0.0953	0.0959	0.0956	0.1168	0.1206	0.0964	0.1354	0.1431	0.107	0.1298	0.1222	0.1292	0.1058	0.1152	0.1115	0.0923	0.0735	0.1993	0.1006	0.0904	0.1969	0.0897	0.1114	0.2229	0.081	0.0761	0.0905	0.0839	0.2199	0.0855	0.0855	0.1959	0.0923	0.1218	0.1238	0.1238	0.0878	0.0904	0.083	0.0798	0.1856	0.0797
hsa-mir-603	0.1123	0.1132	0.1137	0.1129	0.114	0.1149	0.1129	0.1146	0.1152	0.1149	0.1261	0.1282	0.112	0.1326	0.1371	0.1224	0.154	0.13	0.1276	0.121	0.128	0.1235	0.1036	0.0922	0.087	0.116	0.1009	0.0806	0.1017	0.1068	0.1023	0.0875	0.0932	0.1033	0.094	0.1134	0.0941	0.0941	0.0781	0.1004	0.1266	0.1277	0.1277	0.1067	0.1109	0.0961	0.0834	0.0941	0.0895
hsa-mir-605	0.1267	0.1285	0.1296	0.1281	0.1301	0.132	0.1281	0.1313	0.1326	0.132	0.1428	0.1469	0.1242	0.1574	0.1664	0.1412	0.2043	0.1488	0.144	0.1384	0.1182	0.1476	0.1095	0.0954	0.0963	0.1211	0.105	0.084	0.1054	0.1245	0.183	0.0998	0.0982	0.1041	0.1005	0.1175	0.1047	0.1047	0.0813	0.1084	0.1464	0.1486	0.1486	0.111	0.114	0.0987	0.0895	0.0942	0.0937
hsa-mir-608	0.1635	0.1699	0.1735	0.1442	0.1489	0.1531	0.1682	0.1516	0.1546	0.1531	0.1542	0.1637	0.136	0.1718	0.1648	0.1497	0.1984	0.1736	0.1747	0.145	0.1575	0.1615	0.1784	0.0841	0.0968	0.1052	0.1003	0.1584	0.106	0.1393	0.1926	0.0818	0.0897	0.0946	0.0869	0.1717	0.0935	0.0935	0.1396	0.0999	0.1797	0.1846	0.1846	0.1662	0.1718	0.1465	0.0726	0.1768	0.0839
hsa-mir-610	0.0972	0.0981	0.0987	0.0979	0.0989	0.0999	0.0979	0.0995	0.1002	0.0999	0.1123	0.1144	0.0908	0.1178	0.1223	0.1098	0.1414	0.1166	0.1142	0.1084	0.0969	0.1116	0.0951	0.0813	0.0776	0.103	0.0946	0.0678	0.0867	0.095	0.1737	0.0778	0.0809	0.0848	0.0825	0.0986	0.0881	0.0881	0.0646	0.0865	0.1156	0.1167	0.1167	0.0841	0.0939	0.0881	0.0693	0.0909	0.0786
hsa-mir-611	0.1027	0.1054	0.1069	0.0825	0.0834	0.0842	0.1046	0.0839	0.0845	0.0842	0.0955	0.0974	0.0928	0.1054	0.1093	0.0945	0.1198	0.0955	0.1044	0.0932	0.0908	0.1047	0.077	0.0724	0.0653	0.0822	0.0795	0.0634	0.0726	0.0849	0.1432	0.0748	0.0731	0.0793	0.0655	0.0779	0.0751	0.0751	0.0583	0.078	0.1089	0.111	0.111	0.0818	0.0831	0.0743	0.0783	0.0735	0.0696
hsa-mir-612	0.1165	0.1183	0.1193	0.0961	0.0961	0.0961	0.1178	0.0961	0.0961	0.0961	0.1086	0.1086	0.0911	0.1131	0.1131	0.104	0.104	0.1082	0.119	0.104	0.1086	0.1086	0.1069	0.0924	0.0992	0.1112	0.1035	0.0859	0.1094	0.0842	0.1814	0.0916	0.0943	0.0955	0.0858	0.1038	0.0981	0.0981	0.0725	0.1048	0.1192	0.1202	0.1202	0.101	0.1038	0.0996	0.0806	0.1112	0.0877
hsa-mir-614	0.0732	0.0741	0.0746	0.0738	0.0748	0.0757	0.0738	0.0754	0.0895	0.0757	0.0762	0.0762	0.0641	0.1034	0.1076	0.0687	0.0687	0.0817	0.0794	0.0809	0.0914	0.0872	0.07	0.0644	0.0628	0.0711	0.0632	0.05	0.0639	0.0867	0.069	0.0545	0.0622	0.0659	0.0556	0.0705	0.064	0.064	0.0449	0.066	0.0817	0.0827	0.0827	0.0653	0.0699	0.0622	0.0538	0.072	0.0606
hsa-mir-615	0.1622	0.1674	0.1704	0.1543	0.1348	0.1371	0.166	0.1487	0.1379	0.1371	0.1385	0.1318	0.1194	0.1549	0.1451	0.1349	0.1268	0.1579	0.1611	0.1315	0.1375	0.1447	0.1085	0.0969	0.1187	0.1069	0.1017	0.1502	0.1084	0.115	0.187	0.156	0.1031	0.167	0.0837	0.173	0.1013	0.1013	0.1473	0.0937	0.1498	0.1524	0.1524	0.0963	0.1054	0.1019	0.0807	0.1799	0.0858
hsa-mir-616	0.1015	0.1024	0.1029	0.1021	0.1032	0.1041	0.1021	0.1038	0.1044	0.1041	0.1173	0.1194	0.1012	0.1254	0.1299	0.1178	0.1494	0.1179	0.1155	0.1164	0.1317	0.1272	0.1051	0.0882	0.0881	0.1096	0.0963	0.0791	0.0925	0.1029	0.0991	0.0742	0.0841	0.0889	0.0875	0.0953	0.0912	0.0912	0.0664	0.099	0.1116	0.1127	0.1127	0.1026	0.0953	0.085	0.0706	0.1028	0.0769
hsa-mir-617	0.1077	0.1086	0.1091	0.1084	0.1094	0.0975	0.0975	0.0975	0.0975	0.0975	0.104	0.104	0.0996	0.1	0.1	0.1061	0.0922	0.1014	0.1014	0.1047	0.0934	0.0934	0.0928	0.089	0.079	0.0968	0.0897	0.0789	0.0959	0.0792	0.0865	0.0812	0.0894	0.0831	0.0758	0.1003	0.0919	0.0919	0.0693	0.0891	0.0992	0.0992	0.0992	0.0944	0.1027	0.0842	0.0784	0.081	0.0812
hsa-mir-619	0.1065	0.1065	0.1065	0.1065	0.1065	0.1065	0.1173	0.1065	0.1065	0.1065	0.1204	0.1204	0.1009	0.1417	0.1462	0.1099	0.1099	0.1178	0.1178	0.1099	0.114	0.114	0.1041	0.5978	0.0845	0.1199	0.6094	0.0951	0.1083	0.1102	0.1083	0.0917	0.0987	0.1046	0.091	0.119	0.1007	0.1007	0.0798	0.1063	0.1303	0.1314	0.1314	0.1067	0.1172	0.2699	0.5887	0.0917	0.092
hsa-mir-621	0.0824	0.0833	0.0838	0.0831	0.0841	0.085	0.0831	0.0847	0.0854	0.085	0.0918	0.0939	0.092	0.0839	0.0839	0.0982	0.0844	0.0983	0.0959	0.0969	0.0798	0.0798	0.0842	0.057	0.069	0.0916	0.0745	0.0656	0.0748	0.0856	0.0727	0.0557	0.0613	0.079	0.0916	0.085	0.0673	0.0673	0.0501	0.0747	0.0908	0.0919	0.0919	0.0842	0.0775	0.0621	0.0569	0.3169	0.0654
hsa-mir-622	0.161	0.1654	0.1678	0.1416	0.1444	0.1467	0.1642	0.1459	0.1476	0.1467	0.1514	0.1569	0.1362	0.1699	0.1807	0.139	0.1807	0.1603	0.1653	0.1489	0.1222	0.1628	0.1094	0.0969	0.0937	0.2051	0.1056	0.0808	0.1079	0.1257	0.2775	0.0932	0.1044	0.1064	0.0983	0.117	0.1089	0.1089	0.0795	0.106	0.1616	0.1643	0.1643	0.1107	0.1139	0.1002	0.0818	0.1039	0.0906
hsa-mir-624	0.1158	0.1167	0.1173	0.1165	0.1175	0.1185	0.1165	0.1181	0.1188	0.1185	0.1337	0.1357	0.1175	0.1301	0.1301	0.1308	0.1169	0.1381	0.1357	0.1294	0.1385	0.134	0.1115	0.0967	0.0991	0.1284	0.1111	0.0889	0.1147	0.1091	0.119	0.0968	0.1037	0.1111	0.098	0.1242	0.1131	0.1131	0.0839	0.1107	0.1177	0.1177	0.1177	0.1098	0.1127	0.1046	0.0864	0.1104	0.095
hsa-mir-625	0.2022	0.2118	0.2172	0.2227	0.2059	0.2142	0.2093	0.2264	0.2172	0.2142	0.1933	0.196	0.2013	0.2265	0.2087	0.2265	0.2338	0.2356	0.2138	0.1858	0.1917	0.1877	0.0947	0.0908	0.0928	0.1102	0.1	0.079	0.1011	0.2027	0.1189	0.1141	0.0882	0.1305	0.0775	0.1053	0.1301	0.1301	0.0708	0.0892	0.2316	0.2399	0.2399	0.1381	0.145	0.0973	0.069	0.135	0.1184
hsa-mir-627	0.0766	0.0775	0.078	0.0772	0.0782	0.0791	0.0883	0.0788	0.0794	0.0791	0.0804	0.0824	0.0732	0.1041	0.1131	0.0808	0.109	0.0846	0.0823	0.0795	0.0689	0.0832	0.066	0.3075	0.0603	0.0701	0.3129	0.054	0.0597	0.0934	0.0681	0.0544	0.0574	0.0656	0.0583	0.0671	0.0623	0.0623	0.0455	0.0643	0.0961	0.0983	0.0983	0.0633	0.0642	0.1807	0.3015	0.0597	0.0518
hsa-mir-628	0.1288	0.1314	0.1329	0.1307	0.1215	0.1363	0.1307	0.1354	0.1373	0.1363	0.131	0.1226	0.1316	0.1392	0.1262	0.1256	0.0993	0.1367	0.1324	0.1359	0.1376	0.1297	0.0945	0.0845	0.0855	0.105	0.0908	0.0768	0.0968	0.097	0.0961	0.2094	0.0982	0.0877	0.0792	0.106	0.1007	0.1007	0.0761	0.0993	0.1326	0.1346	0.1346	0.1001	0.1037	0.0868	0.0721	0.0883	0.086
hsa-mir-629	0.2061	0.2149	0.2199	0.1885	0.1961	0.2026	0.2126	0.2139	0.205	0.2026	0.1771	0.1879	0.1624	0.2458	0.2741	0.1708	0.2605	0.2309	0.211	0.1896	0.1774	0.2213	0.1038	0.0864	0.1035	0.1123	0.1028	0.116	0.1029	0.1926	0.192	0.0846	0.0896	0.1029	0.092	0.1421	0.1361	0.1361	0.1087	0.1038	0.2129	0.2191	0.2191	0.1362	0.1369	0.0928	0.0815	0.1311	0.1229
hsa-mir-630	0.104	0.1048	0.1053	0.1046	0.1056	0.1065	0.1046	0.1062	0.1068	0.1065	0.109	0.111	0.0917	0.1148	0.1189	0.0954	0.0954	0.1146	0.1123	0.1076	0.0994	0.1137	0.0928	0.0832	0.0771	0.3491	0.0894	0.0793	0.0893	0.0837	0.1592	0.0759	0.0821	0.0889	0.0809	0.0941	0.0834	0.0834	0.0666	0.0895	0.0959	0.0959	0.0959	0.09	0.0999	0.0859	0.0826	0.0855	0.078
hsa-mir-632	0.1294	0.1312	0.1323	0.1307	0.1328	0.1346	0.1307	0.134	0.1353	0.1346	0.1447	0.1488	0.1268	0.1609	0.1472	0.1458	0.1597	0.1481	0.1433	0.143	0.1576	0.1334	0.1127	0.0942	0.095	0.1261	0.108	0.091	0.1155	0.1123	0.1146	0.0977	0.1046	0.1089	0.0952	0.13	0.1038	0.1038	0.0844	0.1137	0.1485	0.1507	0.1507	0.3608	0.3658	0.1059	0.0901	0.1035	0.0957
hsa-mir-633	0.118	0.1189	0.1194	0.1187	0.1197	0.1206	0.1187	0.1203	0.121	0.1206	0.1343	0.1364	0.1172	0.1265	0.1265	0.1309	0.117	0.1276	0.1276	0.117	0.1408	0.1216	0.115	0.0948	0.0995	0.1221	0.1052	0.0902	0.1076	0.0978	0.1116	0.0993	0.1053	0.1065	0.0907	0.1177	0.1054	0.1054	0.0837	0.1098	0.1297	0.1309	0.1309	0.1109	0.1151	0.0981	0.0943	0.1091	0.0959
hsa-mir-634	0.1221	0.123	0.1235	0.1228	0.1238	0.1247	0.1228	0.1244	0.125	0.1247	0.1354	0.1375	0.1188	0.1408	0.1453	0.1314	0.163	0.1357	0.1333	0.13	0.1167	0.1314	0.1034	0.099	0.0849	0.1186	0.102	0.0795	0.106	0.1128	0.1081	0.101	0.1078	0.097	0.0881	0.1158	0.1045	0.1045	0.0786	0.1087	0.1325	0.1336	0.1336	0.1128	0.1117	0.0979	0.081	0.0961	0.0963
hsa-mir-635	0.0915	0.0924	0.0929	0.0921	0.0931	0.094	0.1032	0.0937	0.0943	0.094	0.1057	0.1077	0.0943	0.1332	0.1422	0.1009	0.1291	0.109	0.1067	0.0996	0.0913	0.1056	0.0867	0.3268	0.0765	0.0972	0.3341	0.0676	0.0886	0.104	0.0828	0.0732	0.0822	0.0827	0.0835	0.0978	0.0776	0.0776	0.0588	0.0838	0.1259	0.1281	0.1281	0.0822	0.0869	0.215	0.3163	0.082	0.0695
hsa-mir-636	0.1113	0.1123	0.1128	0.112	0.113	0.114	0.112	0.1136	0.1143	0.114	0.1276	0.1297	0.1087	0.1344	0.1171	0.1242	0.1103	0.1331	0.1307	0.1228	0.1302	0.1109	0.1095	0.0952	0.1006	0.1187	0.1077	0.083	0.1111	0.0897	0.1045	0.0865	0.0988	0.0981	0.0901	0.1155	0.0993	0.0993	0.0783	0.1051	0.1327	0.1338	0.1338	0.1039	0.1107	0.1014	0.0867	0.1108	0.0896
hsa-mir-637	0.1608	0.1661	0.169	0.1417	0.1453	0.1485	0.1647	0.1474	0.1496	0.1485	0.1616	0.1711	0.1488	0.1583	0.1684	0.1435	0.1685	0.1494	0.1544	0.1525	0.1423	0.1495	0.1024	0.0938	0.1023	0.1101	0.1027	0.1664	0.1066	0.1516	0.1909	0.0886	0.0985	0.1016	0.0863	0.1798	0.0999	0.0999	0.1489	0.1033	0.1492	0.1518	0.1518	0.0995	0.1072	0.0966	0.0806	0.1699	0.0849
hsa-mir-638	0.1315	0.1367	0.1396	0.1235	0.1283	0.1191	0.1353	0.118	0.1202	0.1191	0.1275	0.137	0.122	0.1403	0.1333	0.1218	0.133	0.142	0.1432	0.1171	0.1235	0.113	0.1406	0.0627	0.1444	0.0772	0.0751	0.0612	0.0727	0.1352	0.1089	0.0558	0.0718	0.07	0.0645	0.0681	0.0752	0.0752	0.0511	0.0686	0.149	0.1539	0.1539	0.1433	0.146	0.123	0.0518	0.1328	0.1334
hsa-mir-640	0.1081	0.1098	0.1108	0.1093	0.1113	0.1131	0.1093	0.1124	0.1137	0.1131	0.1231	0.1146	0.1102	0.1306	0.1173	0.1163	0.1277	0.1276	0.1231	0.1137	0.1107	0.1214	0.094	0.0768	0.0708	0.1021	0.0918	0.0726	0.09	0.0942	0.151	0.2366	0.0897	0.0836	0.0773	0.0972	0.0917	0.0917	0.0665	0.0846	0.1262	0.1283	0.1283	0.094	0.1003	0.0875	0.0679	0.0805	0.0766
hsa-mir-642a	0.1583	0.1635	0.1665	0.1391	0.1427	0.1459	0.1621	0.1448	0.1471	0.1459	0.1554	0.1627	0.1629	0.1807	0.1951	0.1695	0.2037	0.1503	0.1669	0.1632	0.178	0.1785	0.1041	0.0869	0.0959	0.1137	0.1009	0.0799	0.107	0.1269	0.1977	0.0826	0.1695	0.0994	0.1605	0.1089	0.0981	0.0981	0.081	0.1028	0.1685	0.1722	0.1722	0.1034	0.1061	0.0961	0.0787	0.0931	0.1594
hsa-mir-646	0.1417	0.1435	0.1446	0.1431	0.1451	0.147	0.1431	0.1463	0.1476	0.147	0.1526	0.1567	0.1386	0.148	0.1313	0.1522	0.1244	0.163	0.1582	0.1494	0.1423	0.1381	0.3667	0.1036	0.1065	0.1341	0.1127	0.1003	0.1131	0.1386	0.1137	0.1009	0.1098	0.1099	0.0989	0.1264	0.1131	0.1131	0.0878	0.1129	0.1553	0.1575	0.1575	0.1238	0.1226	0.2293	0.0857	0.2747	0.0999
hsa-mir-647	0.1018	0.1027	0.1032	0.1025	0.1035	0.1044	0.1025	0.1041	0.1048	0.1044	0.1189	0.121	0.1055	0.1262	0.1307	0.1157	0.1472	0.1245	0.1221	0.1143	0.1249	0.1203	0.0988	0.0794	0.0806	0.1099	0.1008	0.0842	0.1015	0.0956	0.0991	0.0824	0.0842	0.0985	0.0883	0.105	0.0894	0.0894	0.0715	0.0993	0.1203	0.1214	0.1214	0.1003	0.101	0.0902	0.0775	0.0876	0.0844
hsa-mir-648	0.1093	0.1102	0.1107	0.1099	0.1109	0.1118	0.1099	0.1115	0.1256	0.1118	0.1174	0.1194	0.1022	0.1247	0.1289	0.1135	0.1417	0.1206	0.1183	0.1122	0.1042	0.1185	0.0962	0.0817	0.0795	0.1093	0.087	0.0832	0.0951	0.1201	0.0943	0.0798	0.0905	0.0923	0.0812	0.1005	0.0863	0.0863	0.069	0.0896	0.117	0.118	0.118	0.098	0.0971	0.0825	0.0732	0.0826	0.0816
hsa-mir-650	0.1364	0.1407	0.1432	0.1396	0.1445	0.1489	0.1516	0.1474	0.1364	0.1352	0.1519	0.1485	0.1285	0.1578	0.151	0.1407	0.1547	0.153	0.1561	0.149	0.1231	0.1453	0.0867	0.1595	0.0752	0.0985	0.1685	0.1637	0.0954	0.1373	0.1795	0.1583	0.0826	0.0864	0.072	0.1802	0.0781	0.0781	0.1444	0.085	0.1775	0.1827	0.1827	0.0853	0.0909	0.1432	0.1432	0.2418	0.0723
hsa-mir-652	0.147	0.1511	0.1414	0.1618	0.1424	0.1589	0.15	0.1575	0.1604	0.1456	0.1624	0.1719	0.1438	0.1602	0.1505	0.1457	0.1707	0.1899	0.1761	0.1547	0.1622	0.1378	0.17	0.0895	0.0762	0.1096	0.0979	0.0806	0.1011	0.1623	0.1069	0.0866	0.0852	0.0977	0.0872	0.1085	0.0876	0.0876	0.0683	0.1041	0.1607	0.1643	0.1643	0.0942	0.1088	0.149	0.079	0.1533	0.1546
hsa-mir-654	0.1106	0.1124	0.1135	0.0902	0.0902	0.0902	0.1119	0.0902	0.0902	0.0902	0.095	0.095	0.0857	0.0925	0.0925	0.0876	0.0876	0.0942	0.105	0.0876	0.0912	0.0912	0.0905	0.0815	0.0823	0.0923	0.0858	0.0738	0.0937	0.0784	0.1562	0.0699	0.0839	0.0848	0.07	0.0955	0.0835	0.0835	0.0622	0.0841	0.1083	0.1093	0.1093	0.0897	0.0944	0.0874	0.064	0.0839	0.0692
hsa-mir-655	0.1257	0.1265	0.127	0.1263	0.1273	0.1282	0.1374	0.1279	0.1285	0.1282	0.1354	0.1354	0.1091	0.1722	0.1812	0.1275	0.1275	0.1527	0.1504	0.1275	0.1283	0.1426	0.1213	0.3557	0.1017	0.1382	0.3658	0.0985	0.1186	0.1347	0.1177	0.1045	0.1124	0.1137	0.1029	0.1295	0.3643	0.3643	0.0953	0.1192	0.1447	0.1457	0.1457	0.1228	0.1215	0.2338	0.3455	0.1065	0.1023
hsa-mir-657	0.1213	0.1241	0.1256	0.1012	0.1021	0.1029	0.1233	0.1026	0.1032	0.1029	0.113	0.1149	0.0965	0.114	0.1178	0.1036	0.1289	0.1109	0.1198	0.1024	0.1022	0.1161	0.0903	0.0824	0.0762	0.101	0.0911	0.0751	0.0956	0.096	0.1532	0.0765	0.084	0.0855	0.0775	0.0934	0.0881	0.0881	0.0689	0.0887	0.1309	0.133	0.133	0.0918	0.0966	0.0867	0.0751	0.0834	0.0808
hsa-mir-658	0.0947	0.0975	0.099	0.0746	0.0755	0.0763	0.0967	0.076	0.0766	0.0763	0.0896	0.0915	0.0679	0.0896	0.0935	0.0803	0.1056	0.0882	0.0971	0.079	0.0728	0.0867	0.0679	0.0583	0.0533	0.0792	0.0678	0.0528	0.0672	0.0751	0.2026	0.058	0.0686	0.0536	0.0563	0.074	0.059	0.059	0.0529	0.0586	0.1068	0.1089	0.1089	0.0651	0.0702	0.0634	0.0516	0.0579	0.0588
hsa-mir-659	0.1264	0.1168	0.1173	0.1277	0.1176	0.1185	0.1166	0.131	0.1323	0.1316	0.14	0.1442	0.126	0.1534	0.1624	0.1384	0.1523	0.1312	0.1403	0.1356	0.151	0.1419	0.1116	0.0933	0.1006	0.1206	0.1061	0.0862	0.1073	0.1059	0.1057	0.0879	0.0976	0.1066	0.1003	0.1179	0.1023	0.1023	0.0809	0.1013	0.1492	0.1514	0.1514	0.1082	0.1101	0.0979	0.0895	0.0989	0.3428
hsa-mir-660	0.1093	0.1111	0.1121	0.1106	0.1127	0.1145	0.1106	0.1139	0.1152	0.1145	0.1199	0.1113	0.1139	0.1308	0.1172	0.115	0.1289	0.1207	0.1159	0.1122	0.1354	0.1263	0.0857	0.0818	0.0734	0.0975	0.0827	0.0739	0.0893	0.095	0.0881	0.324	0.0788	0.0861	0.0805	0.0988	0.084	0.084	0.0686	0.0868	0.1251	0.1273	0.1273	0.0893	0.0971	0.0818	0.0636	0.08	0.3268
hsa-mir-661	0.11	0.1127	0.1143	0.112	0.1027	0.1179	0.112	0.1169	0.1189	0.1179	0.1208	0.1271	0.1148	0.1402	0.1537	0.1242	0.2189	0.1286	0.1214	0.12	0.1253	0.1324	0.0893	0.0718	0.0829	0.0908	0.0848	0.0735	0.0872	0.1217	0.1453	0.0638	0.0816	0.0791	0.0693	0.0802	0.0825	0.0825	0.0572	0.0778	0.1356	0.1389	0.1389	0.2486	0.2547	0.079	0.0679	0.0921	0.0726
hsa-mir-662	0.1037	0.1065	0.108	0.0835	0.0845	0.0853	0.1057	0.085	0.0856	0.0853	0.0926	0.0945	0.0814	0.0972	0.1011	0.0902	0.1155	0.095	0.104	0.0889	0.0859	0.0998	0.0729	0.0731	0.0578	0.0802	0.0644	0.0574	0.0712	0.0809	0.1382	0.0629	0.068	0.0702	0.0638	0.076	0.0653	0.0653	0.058	0.0741	0.1086	0.1107	0.1107	0.0807	0.082	0.0654	0.0691	0.0603	0.0641
hsa-mir-664a	0.1158	0.1175	0.1185	0.117	0.119	0.1208	0.117	0.1202	0.1352	0.1208	0.1135	0.1154	0.12	0.1063	0.1063	0.1281	0.1395	0.1304	0.1147	0.1254	0.1036	0.1175	0.0955	0.0806	0.0786	0.1036	0.0993	0.073	0.0959	0.1334	0.0964	0.0801	0.0824	0.097	0.0897	0.1006	0.0878	0.0878	0.0713	0.0969	0.1156	0.1165	0.1165	0.0963	0.0978	0.0888	0.0723	0.2055	0.0817
hsa-mir-671	0.1133	0.1151	0.1161	0.1146	0.1166	0.1183	0.1146	0.1177	0.119	0.1183	0.1153	0.1172	0.1134	0.1228	0.1066	0.128	0.1394	0.1281	0.1124	0.1253	0.1176	0.1136	0.1007	0.0873	0.0852	0.2739	0.0938	0.0853	0.0967	0.0975	0.1578	0.0773	0.0907	0.0939	0.0903	0.104	0.0892	0.0892	0.0648	0.0941	0.1164	0.1174	0.1174	0.0961	0.0959	0.0911	0.0761	0.0914	0.0774
hsa-mir-675	0.0867	0.0876	0.088	0.0873	0.1002	0.0891	0.0769	0.0769	0.0769	0.0769	0.0953	0.0972	0.1003	0.0828	0.0828	0.0799	0.0799	0.0819	0.1036	0.0799	0.082	0.082	0.0662	0.0639	0.0613	0.0767	0.0696	0.0562	0.0895	0.0726	0.073	0.0636	0.0712	0.0854	0.0758	0.0754	0.066	0.066	0.0518	0.0718	0.0869	0.0879	0.0879	0.0755	0.0766	0.0649	0.0636	0.0644	0.0637
hsa-mir-7-1	0.3011	0.29	0.2721	0.3114	0.2518	0.2977	0.2989	0.3075	0.3155	0.2845	0.2919	0.2799	0.3364	0.3375	0.3155	0.3151	0.2734	0.3328	0.3414	0.3271	0.3113	0.3076	0.1105	0.1134	0.0951	0.1216	0.1273	0.1031	0.1122	0.2593	0.1549	0.1053	0.1227	0.1289	0.1156	0.1319	0.1277	0.1277	0.0963	0.1058	0.3067	0.2996	0.2996	0.1308	0.1311	0.1166	0.1027	0.1247	0.1089
hsa-mir-7-2	0.2666	0.266	0.2478	0.2874	0.2275	0.2714	0.2751	0.2814	0.2885	0.2585	0.269	0.2793	0.2929	0.3232	0.3585	0.2734	0.2957	0.2911	0.3167	0.2871	0.2786	0.2792	0.1105	0.1158	0.0951	0.1216	0.1297	0.1055	0.1122	0.259	0.1608	0.0892	0.1251	0.1313	0.1179	0.1343	0.1301	0.1301	0.0987	0.1058	0.3082	0.3007	0.3007	0.1332	0.1335	0.1187	0.1051	0.127	0.1113
hsa-mir-7-3	0.2838	0.2721	0.2543	0.2932	0.2342	0.2781	0.2811	0.2879	0.2951	0.2653	0.275	0.2734	0.3146	0.3305	0.3259	0.2942	0.2838	0.3119	0.3225	0.3071	0.2869	0.3009	0.1277	0.1145	0.0951	0.1216	0.1284	0.1042	0.1122	0.2667	0.1577	0.0892	0.1238	0.13	0.1167	0.133	0.1288	0.1288	0.0974	0.1058	0.2996	0.2922	0.2922	0.132	0.1322	0.1348	0.1038	0.1258	0.1101
hsa-mir-708	0.2097	0.2193	0.2247	0.2039	0.2134	0.2217	0.2039	0.2188	0.2247	0.2217	0.2125	0.2172	0.1868	0.2566	0.241	0.2019	0.2071	0.235	0.2288	0.1928	0.2441	0.2324	0.1542	0.0869	0.1076	0.1149	0.098	0.0939	0.1073	0.1823	0.1681	0.1251	0.1412	0.0986	0.1252	0.1114	0.1449	0.1449	0.0731	0.0993	0.2236	0.2305	0.2305	0.1011	0.1118	0.1323	0.0823	0.119	0.1326
hsa-mir-711	0.1034	0.1043	0.1048	0.104	0.1051	0.106	0.104	0.1057	0.1063	0.106	0.1181	0.1077	0.1098	0.1271	0.1098	0.1145	0.1006	0.1192	0.1168	0.1131	0.1236	0.1191	0.0923	0.0838	0.0776	0.1087	0.0949	0.0792	0.0917	0.0847	0.1057	0.5812	0.0911	0.0985	0.0912	0.103	0.0907	0.0907	0.0688	0.0981	0.1178	0.1189	0.1189	0.0952	0.1018	0.0847	0.0806	0.0872	0.0849
hsa-mir-718	0.1072	0.1081	0.1086	0.1079	0.1089	0.1098	0.1079	0.1095	0.1102	0.1098	0.133	0.1351	0.1136	0.1417	0.1462	0.1243	0.1559	0.1279	0.1255	0.1229	0.1341	0.1296	0.106	0.1179	0.0879	0.1243	0.1011	0.0793	0.0987	0.1074	0.1181	0.0931	0.0992	0.098	0.0861	0.1138	0.1035	0.1035	0.0721	0.1051	0.1236	0.1247	0.1247	0.6032	0.6026	0.095	0.089	0.1033	0.0813
hsa-mir-744	0.1268	0.1302	0.1322	0.1293	0.1333	0.1368	0.1411	0.1355	0.138	0.1368	0.1456	0.1536	0.1398	0.1917	0.2142	0.1356	0.2115	0.1405	0.134	0.1449	0.1361	0.1433	0.0931	0.1847	0.0812	0.1026	0.1911	0.1755	0.0914	0.1622	0.2154	0.0853	0.0871	0.0903	0.0773	0.1981	0.0927	0.0927	0.17	0.0919	0.1593	0.1634	0.1634	0.0916	0.0941	0.1545	0.1992	0.1701	0.1792
hsa-mir-758	0.111	0.1119	0.1125	0.1117	0.1127	0.1008	0.1008	0.1008	0.1008	0.1008	0.1207	0.1207	0.1078	0.1177	0.1177	0.1256	0.1117	0.1196	0.1196	0.1242	0.1143	0.1143	0.1135	0.0869	0.1001	0.1168	0.1028	0.0868	0.1067	0.0858	0.1066	0.0952	0.0962	0.1079	0.1024	0.1169	0.0978	0.0978	0.0778	0.1073	0.1134	0.1134	0.1134	0.1055	0.1134	0.0958	0.0862	0.0949	0.0933
hsa-mir-760	0.0985	0.0994	0.1	0.0992	0.1002	0.1012	0.0992	0.1008	0.1015	0.1012	0.1019	0.1019	0.0848	0.1191	0.1236	0.0952	0.0952	0.1167	0.1143	0.0952	0.0915	0.1062	0.0908	0.0751	0.0836	0.1028	0.0899	0.0707	0.0888	0.0868	0.0845	0.0716	0.083	0.087	0.0793	0.0939	0.5847	0.5847	0.0668	0.0875	0.0973	0.0973	0.0973	0.0942	0.0916	0.083	0.0638	0.0823	0.0786
hsa-mir-765	0.1074	0.1082	0.1087	0.108	0.1089	0.1098	0.108	0.1095	0.1101	0.1098	0.119	0.1209	0.0996	0.1319	0.1358	0.1143	0.1396	0.1222	0.12	0.113	0.1243	0.1203	0.1014	0.0874	0.0845	0.2767	0.105	0.256	0.104	0.1033	0.2528	0.0816	0.0877	0.0906	0.086	0.2704	0.0974	0.0974	0.2352	0.0981	0.1193	0.1202	0.1202	0.097	0.1017	0.0997	0.0824	0.223	0.0813
hsa-mir-766	0.1154	0.1181	0.1196	0.1174	0.1205	0.1098	0.106	0.1092	0.1104	0.1098	0.1139	0.1054	0.116	0.1254	0.1121	0.1302	0.127	0.1183	0.1137	0.126	0.1275	0.119	0.079	0.0741	0.0678	0.0895	0.0839	0.0647	0.088	0.0885	0.0873	0.2389	0.076	0.0775	0.0692	0.088	0.082	0.082	0.0636	0.0872	0.1199	0.122	0.122	0.0815	0.0839	0.0768	0.0717	0.0737	0.2386
hsa-mir-767	0.1245	0.1254	0.1259	0.1251	0.1261	0.127	0.1251	0.1267	0.1273	0.127	0.1426	0.1446	0.123	0.135	0.135	0.1361	0.1226	0.1402	0.1379	0.1348	0.1278	0.1278	0.115	0.107	0.0907	0.131	0.1081	0.0904	0.1122	0.1211	0.1164	0.1084	0.1106	0.1055	0.0954	0.1267	0.1102	0.1102	0.0873	0.117	0.1359	0.1369	0.1369	0.1181	0.1186	0.1036	0.0883	0.2695	0.0984
hsa-mir-769	0.1209	0.1227	0.1238	0.1005	0.1005	0.1005	0.1222	0.1005	0.1005	0.1005	0.1191	0.1191	0.0985	0.1208	0.1208	0.1102	0.1102	0.1161	0.127	0.1102	0.1124	0.1124	0.106	0.0994	0.0899	0.121	0.1102	0.0912	0.1086	0.0878	0.1915	0.0895	0.0952	0.1059	0.0931	0.1113	0.104	0.104	0.079	0.107	0.1252	0.1263	0.1263	0.1035	0.1067	0.097	0.0839	0.0995	0.0914
hsa-mir-802	0.1022	0.1022	0.1022	0.1022	0.1141	0.1022	0.1022	0.1022	0.1022	0.1022	0.1259	0.1259	0.1024	0.1307	0.1307	0.1187	0.1187	0.1261	0.1261	0.1187	0.1204	0.1204	0.1071	0.0941	0.0845	0.1271	0.1065	0.0896	0.1101	0.0954	0.1178	0.1039	0.1042	0.1103	0.0972	0.1272	0.1052	0.1052	0.0882	0.1142	0.1157	0.1157	0.1157	0.1092	0.1149	0.2675	0.09	0.0905	0.093
hsa-mir-873	0.11	0.1118	0.1128	0.1002	0.1134	0.1152	0.1113	0.1146	0.1159	0.1152	0.1195	0.1108	0.1014	0.1167	0.1209	0.125	0.0972	0.1137	0.1114	0.1094	0.1388	0.1146	0.0879	0.0821	0.0719	0.0983	0.088	0.0715	0.0827	0.0829	0.0948	0.0757	0.0806	0.0892	0.0807	0.091	0.0809	0.0809	0.0621	0.0923	0.1213	0.1236	0.1236	0.0908	0.0919	0.0811	0.0697	0.077	0.0748
hsa-mir-874	0.1337	0.1363	0.1378	0.1356	0.1264	0.1412	0.1356	0.1403	0.1422	0.1412	0.1425	0.1357	0.1425	0.1596	0.1496	0.1396	0.176	0.1514	0.1445	0.1357	0.1618	0.1491	0.1028	0.0907	0.0912	0.112	0.1014	0.0832	0.1051	0.1207	0.1021	0.204	0.0899	0.1025	0.0914	0.1088	0.0952	0.0952	0.0748	0.0958	0.1547	0.1578	0.1578	0.2284	0.2372	0.0999	0.0708	0.0944	0.0862
hsa-mir-885	0.1342	0.1378	0.1399	0.1253	0.1045	0.1309	0.1369	0.1434	0.1319	0.1309	0.1234	0.115	0.1161	0.1397	0.1474	0.1541	0.1342	0.1569	0.1473	0.1351	0.1559	0.1432	0.0928	0.08	0.0761	0.1049	0.0955	0.0722	0.0927	0.0946	0.1035	0.0842	0.0797	0.216	0.0859	0.1008	0.0898	0.0898	0.0722	0.0939	0.1441	0.1472	0.1472	0.0926	0.0952	0.0853	0.0719	0.0861	0.0796
hsa-mir-9-1	0.3287	0.307	0.29	0.3276	0.2815	0.329	0.3276	0.3669	0.362	0.3428	0.3367	0.3038	0.3449	0.3601	0.3245	0.3502	0.2518	0.3838	0.3742	0.3606	0.3567	0.3487	0.1358	0.0979	0.0988	0.1258	0.1099	0.1114	0.1172	0.269	0.1487	0.1119	0.1249	0.1257	0.1119	0.1389	0.125	0.125	0.0962	0.114	0.3346	0.3137	0.3137	0.1273	0.1344	0.1153	0.096	0.134	0.1114
hsa-mir-9-2	0.3401	0.3302	0.312	0.3393	0.2787	0.342	0.3393	0.3829	0.362	0.3569	0.3117	0.3136	0.3292	0.3594	0.3393	0.3494	0.2819	0.3532	0.3469	0.3602	0.3385	0.3476	0.137	0.0979	0.0988	0.1258	0.1099	0.1126	0.1172	0.2947	0.1517	0.1131	0.1261	0.1269	0.1131	0.1401	0.1261	0.1261	0.0974	0.114	0.3328	0.3262	0.3262	0.1285	0.1356	0.1164	0.096	0.1364	0.1125
hsa-mir-9-3	0.2963	0.2848	0.2913	0.2939	0.2575	0.292	0.2939	0.3308	0.31	0.3204	0.2809	0.2793	0.2771	0.3173	0.2935	0.3117	0.2084	0.3022	0.3139	0.3102	0.2949	0.309	0.1395	0.0979	0.0988	0.1258	0.1099	0.1151	0.1172	0.2403	0.158	0.1156	0.1286	0.1294	0.1156	0.1427	0.1287	0.1287	0.0999	0.114	0.2929	0.2853	0.2853	0.1311	0.1382	0.1186	0.096	0.1414	0.1151
hsa-mir-92a-1	0.341	0.3208	0.3049	0.3644	0.308	0.3425	0.3644	0.3513	0.3599	0.3425	0.3389	0.3197	0.3474	0.3693	0.323	0.3661	0.2504	0.4124	0.4143	0.3754	0.3414	0.3918	0.1296	0.1128	0.0985	0.1326	0.1298	0.1105	0.1169	0.2865	0.1509	0.1161	0.1188	0.1241	0.1168	0.1393	0.1206	0.1206	0.1005	0.1164	0.3058	0.2999	0.2999	0.1269	0.1352	0.1327	0.0981	0.1266	0.1125
hsa-mir-92a-2	0.3019	0.3144	0.3094	0.3348	0.3009	0.3235	0.3472	0.3198	0.3409	0.3235	0.3109	0.3007	0.3011	0.3332	0.3132	0.3329	0.2504	0.3936	0.3704	0.3307	0.3186	0.3571	0.131	0.1142	0.0985	0.1326	0.1312	0.1119	0.1169	0.2913	0.1547	0.1175	0.1203	0.1256	0.1183	0.1408	0.1221	0.1221	0.102	0.1164	0.2971	0.2907	0.2907	0.1284	0.1366	0.1355	0.0996	0.128	0.114
hsa-mir-922	0.1329	0.1234	0.1239	0.1343	0.1242	0.125	0.1232	0.1375	0.1389	0.1382	0.1428	0.147	0.1271	0.1574	0.1664	0.1408	0.1547	0.1362	0.1452	0.138	0.153	0.144	0.1129	0.1022	0.0906	0.1195	0.1095	0.0921	0.108	0.1118	0.1096	0.0935	0.1039	0.1038	0.0957	0.1175	0.1109	0.1109	0.0812	0.1081	0.1472	0.1494	0.1494	0.3605	0.3667	0.1028	0.0788	0.1037	0.0927
hsa-mir-92b	0.201	0.2082	0.2123	0.1944	0.1889	0.2075	0.2186	0.2053	0.2097	0.194	0.1867	0.1964	0.1781	0.225	0.2226	0.2107	0.2306	0.2169	0.2273	0.23	0.2029	0.2324	0.1599	0.1014	0.0985	0.1326	0.1184	0.1408	0.1169	0.1847	0.219	0.1047	0.1075	0.1127	0.1054	0.1696	0.1093	0.1093	0.1308	0.1164	0.2383	0.2452	0.2452	0.1155	0.1238	0.1462	0.0868	0.154	0.1428
hsa-mir-93	0.3486	0.3391	0.3216	0.3353	0.3252	0.3506	0.3479	0.3602	0.3851	0.3506	0.3552	0.2987	0.3827	0.3502	0.2995	0.3837	0.2719	0.4625	0.4467	0.3781	0.3794	0.369	0.1311	0.0977	0.0969	0.1326	0.113	0.1169	0.1148	0.2813	0.1533	0.113	0.1245	0.1149	0.1093	0.1395	0.1241	0.1241	0.1103	0.113	0.3225	0.3161	0.3161	0.1347	0.1362	0.1164	0.0919	0.1333	0.1175
hsa-mir-933	0.1031	0.104	0.1045	0.1038	0.1048	0.1057	0.1038	0.1054	0.106	0.1057	0.116	0.1181	0.0957	0.1057	0.1057	0.1114	0.0975	0.1211	0.1186	0.11	0.1004	0.1004	0.095	0.086	0.082	0.1091	0.0938	0.0715	0.0925	0.0916	0.0937	0.0753	0.088	0.0908	0.0793	0.1025	0.0924	0.0924	0.0942	0.0918	0.1206	0.1217	0.1217	0.0927	0.0966	0.091	0.0694	0.3314	0.0811
hsa-mir-935	0.1089	0.1098	0.1103	0.1096	0.0987	0.1115	0.1096	0.1112	0.1119	0.1115	0.1203	0.1203	0.1118	0.1215	0.1215	0.1309	0.117	0.1336	0.1312	0.1295	0.1329	0.1284	0.1103	0.0876	0.083	0.1255	0.1061	0.0861	0.1023	0.0918	0.1083	0.0937	0.0929	0.1082	0.1026	0.1178	0.0943	0.0943	0.0788	0.1067	0.1284	0.1295	0.1295	0.1092	0.1112	0.0985	0.0865	0.0937	0.0923
hsa-mir-938	0.1089	0.1098	0.1103	0.1095	0.1106	0.1115	0.1095	0.1112	0.1118	0.1115	0.1176	0.1197	0.1	0.1203	0.1248	0.1058	0.1374	0.1218	0.1194	0.1044	0.0958	0.1105	0.0916	0.0857	0.0829	0.1035	0.1001	0.0783	0.1053	0.0995	0.1759	0.0754	0.0908	0.089	0.08	0.1048	0.0945	0.0945	0.0748	0.0887	0.1236	0.1247	0.1247	0.0937	0.1053	0.0955	0.0742	0.0897	0.0857
hsa-mir-941-1	0.0943	0.0943	0.0943	0.0943	0.0943	0.0943	0.0943	0.1068	0.0943	0.0943	0.1047	0.1047	0.0936	0.1017	0.1017	0.0978	0.0978	0.1026	0.1026	0.0978	0.1055	0.1055	0.094	0.0786	0.077	0.0995	0.0922	0.0725	0.0975	0.0835	0.0923	0.0763	0.0822	0.0974	0.0866	0.0962	0.0821	0.0821	0.069	0.0876	0.0931	0.0931	0.0931	0.0947	0.0953	0.0851	0.0854	0.0806	0.082
hsa-mir-941-2	0.0943	0.0943	0.0943	0.0943	0.0943	0.0943	0.0943	0.1068	0.0943	0.0943	0.1047	0.1047	0.0936	0.1017	0.1017	0.0978	0.0978	0.1026	0.1026	0.0978	0.1055	0.1055	0.094	0.0786	0.077	0.0995	0.0922	0.0725	0.0975	0.0835	0.0923	0.0763	0.0822	0.0974	0.0866	0.0962	0.0821	0.0821	0.069	0.0876	0.0931	0.0931	0.0931	0.0947	0.0953	0.0851	0.0854	0.0806	0.082
hsa-mir-941-3	0.0943	0.0943	0.0943	0.0943	0.0943	0.0943	0.0943	0.1068	0.0943	0.0943	0.1047	0.1047	0.0936	0.1017	0.1017	0.0978	0.0978	0.1026	0.1026	0.0978	0.1055	0.1055	0.094	0.0786	0.077	0.0995	0.0922	0.0725	0.0975	0.0835	0.0923	0.0763	0.0822	0.0974	0.0866	0.0962	0.0821	0.0821	0.069	0.0876	0.0931	0.0931	0.0931	0.0947	0.0953	0.0851	0.0854	0.0806	0.082
hsa-mir-941-4	0.0943	0.0943	0.0943	0.0943	0.0943	0.0943	0.0943	0.1068	0.0943	0.0943	0.1047	0.1047	0.0936	0.1017	0.1017	0.0978	0.0978	0.1026	0.1026	0.0978	0.1055	0.1055	0.094	0.0786	0.077	0.0995	0.0922	0.0725	0.0975	0.0835	0.0923	0.0763	0.0822	0.0974	0.0866	0.0962	0.0821	0.0821	0.069	0.0876	0.0931	0.0931	0.0931	0.0947	0.0953	0.0851	0.0854	0.0806	0.082
hsa-mir-942	0.1014	0.1022	0.1027	0.0914	0.0914	0.0914	0.102	0.1036	0.0914	0.1039	0.1045	0.1045	0.08	0.1219	0.126	0.0961	0.0961	0.1039	0.1039	0.0961	0.1004	0.1004	0.0943	0.339	0.0713	0.1015	0.3411	0.0827	0.0934	0.0911	0.1014	0.0798	0.0878	0.0921	0.079	0.1002	0.091	0.091	0.0653	0.0958	0.1121	0.1131	0.1131	0.0905	0.0964	0.2131	0.3271	0.0816	0.0748
hsa-mir-944	0.1093	0.1093	0.1093	0.1093	0.1093	0.1093	0.1093	0.1093	0.1093	0.1093	0.1307	0.1328	0.1182	0.1376	0.1421	0.1243	0.1104	0.1191	0.1191	0.1229	0.136	0.1314	0.113	0.0964	0.1058	0.1182	0.1039	0.0915	0.107	0.0927	0.1893	0.0891	0.6036	0.1084	0.5988	0.1126	0.108	0.108	0.0766	0.1078	0.112	0.112	0.112	0.1099	0.1117	0.0978	0.0855	0.1084	0.0908
hsa-mir-95	0.2463	0.2463	0.2267	0.2305	0.2429	0.2841	0.2561	0.2796	0.2889	0.2535	0.2622	0.2352	0.2804	0.3447	0.2988	0.3105	0.2993	0.3399	0.2699	0.3409	0.2901	0.2687	0.1054	0.0774	0.0761	0.0909	0.0902	0.0855	0.0882	0.2742	0.1443	0.0978	0.0791	0.0762	0.0791	0.1132	0.0878	0.0878	0.081	0.0897	0.3007	0.2929	0.2929	0.1018	0.1124	0.111	0.07	0.1303	0.0946
hsa-mir-96	0.2922	0.2803	0.2618	0.2896	0.2409	0.2871	0.2773	0.3116	0.3359	0.3012	0.3172	0.3053	0.3397	0.3383	0.314	0.3593	0.3053	0.3471	0.3418	0.3395	0.3832	0.3354	0.1371	0.1045	0.1011	0.135	0.1166	0.1158	0.1196	0.2746	0.171	0.1219	0.1309	0.109	0.123	0.1451	0.1117	0.1117	0.106	0.1207	0.3958	0.3694	0.3694	0.1362	0.1392	0.124	0.0897	0.1491	0.1187
hsa-mir-98	0.3573	0.3607	0.3549	0.3709	0.3596	0.41	0.3709	0.3862	0.3803	0.392	0.329	0.3196	0.3268	0.318	0.2934	0.2963	0.2682	0.3357	0.3159	0.3408	0.3328	0.3798	0.1219	0.0948	0.0922	0.1094	0.1014	0.1028	0.1018	0.2501	0.1333	0.106	0.0981	0.1016	0.0858	0.1274	0.1077	0.1077	0.0987	0.0983	0.2881	0.297	0.297	0.1259	0.1288	0.1131	0.0795	0.1055	0.1074
hsa-mir-99a	0.3373	0.327	0.3215	0.3228	0.2851	0.3246	0.3228	0.3201	0.3292	0.3246	0.294	0.2961	0.4359	0.3136	0.2738	0.3359	0.2432	0.3189	0.3137	0.3317	0.3627	0.3332	0.1096	0.0922	0.0893	0.1078	0.0926	0.0926	0.0952	0.2594	0.1581	0.0991	0.1063	0.1001	0.1105	0.1186	0.0919	0.0919	0.0854	0.0954	0.3071	0.3174	0.3174	0.1187	0.1216	0.1193	0.0772	0.12	0.1017
hsa-mir-99b	0.3149	0.3174	0.2981	0.327	0.3303	0.345	0.3558	0.3399	0.3341	0.345	0.3228	0.2998	0.4436	0.3363	0.2779	0.3764	0.2922	0.3395	0.3043	0.3526	0.3699	0.3385	0.1102	0.0922	0.0893	0.1078	0.0926	0.0932	0.0952	0.2788	0.1425	0.0996	0.1069	0.1001	0.1111	0.1192	0.0919	0.0919	0.086	0.0954	0.2797	0.2883	0.2883	0.1193	0.1222	0.1032	0.0772	0.1033	0.1023
hsa-mir-219-a	0	0	0	0	0	0	0	0	0	0	0	0	0	0	0	0	0	0	0	0	0	0	0	0	0	0	0	0	0	0	0	0	0	0	0	0	0	0	0	0	0	0	0	0	0	0	0	0	0
[truncated: 492 more columns]
